# Supplementary material for: Structural insights into selective and dual antagonism of EP2 and EP4 prostaglandin receptors
Source: EMBO J. 2025 Oct 29;44(23):7242–62. doi: 10.1038/s44318-025-00611-0 (PMC12669672; doi:10.1038/s44318-025-00611-0)
Supplement: Supplementary file 3 — Source data Fig. 2 [file 44318_2025_611_MOESM3_ESM.zip]

Archive with 2 entries (1 files):
- Figure 2/2D/
- Figure 2/2D/Figure 2D.xlsx
