# Supplementary material for: Structural insights into selective and dual antagonism of EP2 and EP4 prostaglandin receptors
Source: EMBO J. 2025 Oct 29;44(23):7242–62. doi: 10.1038/s44318-025-00611-0 (PMC12669672; doi:10.1038/s44318-025-00611-0)
Supplement: Supplementary file 3 — Source data Fig. 2 [file 44318_2025_611_MOESM3_ESM.zip › Figure 2/2D/Figure 2D.xlsx]

## Sheet: Sheet1
Figure 2. (D) Numerical data: glosensor cAMP assay
	PGE2, log([M])	% cAMP activity (normalized to WT)
		EP2-WT			EP2-F273A			EP2-D311A
		1st	2nd	3rd	1st	2nd	3rd	1st	2nd	3rd
	-6	85.1281	112.262	101.706	96.2403	103.532	98.9851	71.7789	96.192	95.1158
	-7	81.2467	114.003	101.512	32.4448	45.2257	27.0277	73.8708	82.3108	91.8511
	-8	70.6423	107.582	107.643	-19.1019	-14.4708	-18.7271	12.4331	33.666	34.452
	-9	51.8035	78.8163	79.1427	-24.4344	-24.253	-23.9749	-17.7598	-10.9763	-9.70672
	-10	16.5443	11.4416	13.074	-25.184	-25.2324	-25.3654	-14.8578	-12.6329	-12.2943
	-11	-0.674257	2.46957	3.95685	-25.8128	-25.5105	-25.317	-20.8915	-14.7973	-11.6656
	-12	-3.12886	2.31238	5.40784	-25.4501	-25.4259	-25.305	-20.5167	-12.0525	-13.2012
	-13	-5.05144	5.05719	3.02579	-24.4223	-25.8733	-25.8974	-19.9121	-13.2133	-13.6607
	pIC50 Mean	-9.319			-6.863			-7.831
	SEM	0.1262			0.03334			0.08099
