# Supplementary material for: Structural insights into selective and dual antagonism of EP2 and EP4 prostaglandin receptors
Source: EMBO J. 2025 Oct 29;44(23):7242–62. doi: 10.1038/s44318-025-00611-0 (PMC12669672; doi:10.1038/s44318-025-00611-0)
Supplement: Supplementary file 4 — Source data Fig. 3 [file 44318_2025_611_MOESM4_ESM.zip]

Archive with 4 entries (2 files):
- Figure 3/3D/
- Figure 3/3D/Figure 3D.xlsx
- Figure 3/3E/
- Figure 3/3E/Figure 3E.xlsx
