# Supplementary material for: Structural insights into selective and dual antagonism of EP2 and EP4 prostaglandin receptors
Source: EMBO J. 2025 Oct 29;44(23):7242–62. doi: 10.1038/s44318-025-00611-0 (PMC12669672; doi:10.1038/s44318-025-00611-0)
Supplement: Supplementary file 4 — Source data Fig. 3 [file 44318_2025_611_MOESM4_ESM.zip › Figure 3/3D/Figure 3D.xlsx]

## Sheet: Sheet1
Figure 3. (D) Numerical data: glosensor cAMP assay
	PF-04418948, log([M])	% cAMP activity (normalized to WT)
		EP2-WT			EP2-T82A			EP2-S86A			M116A			W186A			S305A			S308A
		1st	2nd	3rd	1st	2nd	3rd	1st	2nd	3rd	1st	2nd	3rd	1st	2nd	3rd	1st	2nd	3rd	1st	2nd	3rd
	-6	1.13101	1.74702	3.00562	9.1678	7.48715	10.3131	2.34346	3.27762	14.1345	5.39719	4.95289	7.08557	7.94246	7.33865	10.2815	9.04695	4.68091	10.6883	4.0185	0.370938	2.3313
	-7	5.54883	5.47478	4.9776	19.2551	13.098	19.0776	4.72923	4.5696	16.2068	26.0775	34.8495	37.5491	18.0175	17.2545	21.1614	22.4401	33.8021	18.4133	27.5623	30.99	36.6154
	-8	44.303	47.1511	49.789	47.3556	29.1739	41.9679	23.1443	25.8533	34.9905	58.4237	64.9698	64.2048	24.5928	20.5349	24.6973	45.8685	65.8654	47.9677	78.5738	73.4465	87.6601
	-9	82.7136	81.1482	85.6245	55.3414	44.6037	44.0972	49.015	51.285	61.4931	56.1966	69.0703	65.8368	23.8504	19.4911	22.8614	45.2771	70.9992	48.5753	89.073	82.0846	82.4612
	-10	105.195	98.7432	98.8843	70.6075	42.0198	47.5194	56.3959	59.0369	63.3753	64.7869	68.5484	70.9367	24.3807	22.1006	26.4653	47.9099	63.7038	44.7779	86.2096	85.698	88.1466
	-11	100.753	92.4806	90.7244	68.7311	42.0936	44.6866	55.7249	63.2528	75.5049	75.074	80.3281	74.4046	29.2591	21.4296	28.0973	41.3469	60.0412	40.655	84.1946	75.7425	74.3147
	-12	104.115	104.26	106.432	68.581	45.9326	35.1046	67.4301	79.8446	72.406	77.8314	79.3589	74.8806	27.8804	25.3064	29.5253	36.2148	62.1727	47.8375	83.8764	84.8699	75.1732
	-13	92.2364	106.721	105.684	58.2685	48.9042	39.2492	64.597	75.8326	79.2693	67.9685	65.1934	64.1368	26.8199	18.7456	24.8333	35.8618	52.3256	47.6639	72.3167	85.0393	90.5696
	pIC50 Mean	-8.098			-7.559			-8.361			-7.08			-6.642			-6.979			-7.093
	SEM	0.0596			0.2976			0.1453			0.1117			0.2648			0.2868			0.09186
