# Supplementary material for: Structural insights into selective and dual antagonism of EP2 and EP4 prostaglandin receptors
Source: EMBO J. 2025 Oct 29;44(23):7242–62. doi: 10.1038/s44318-025-00611-0 (PMC12669672; doi:10.1038/s44318-025-00611-0)
Supplement: Supplementary file 4 — Source data Fig. 3 [file 44318_2025_611_MOESM4_ESM.zip › Figure 3/3E/Figure 3E.xlsx]

## Sheet: Sheet1
Figure 3. (E) Numerical data: glosensor cAMP assay
	PF-04418948 cAMP activity (∆pIC50 from EP2 WT)
		WT	T82A	S86A	M116A	W186A	S305A	S308A
	1st	0.0433333	-0.772	0.2	-0.67	-1.15	-1.17	-0.81
	2nd	0.00333333	-0.48	0.41	-1.068	-1.64	-1.396	-0.83
	3rd	-0.0466667	-0.835	0.34	-1.107	-1.507	-1.144	-1.09
	Mean	/	-0.6957	0.3167	-0.9483	-1.432	-1.237	-0.91
	SEM	/	0.1094	0.06173	0.1396	0.1463	0.08002	0.09018
	p Value	/	0.00346536	0.00912814	0.00261516	0.000647789	0.000124747	0.000633654
