# Supplementary material for: Structural insights into selective and dual antagonism of EP2 and EP4 prostaglandin receptors
Source: EMBO J. 2025 Oct 29;44(23):7242–62. doi: 10.1038/s44318-025-00611-0 (PMC12669672; doi:10.1038/s44318-025-00611-0)
Supplement: Supplementary file 5 — Source data Fig. 4 [file 44318_2025_611_MOESM5_ESM.zip › Figure 4/4E/Figure 4E.xlsx]

## Sheet: Sheet1
Figure 4. (E) Numerical data: glosensor cAMP assay
Left	Grapiprant, log([M])	% cAMP activity (normalized to WT)
		EP4-WT			EP4-V72A			EP4-S73A			EP4-S319A			EP4-V320A
		1st	2nd	3rd	1st	2nd	3rd	1st	2nd	3rd	1st	2nd	3rd	1st	2nd	3rd
	-5	2.75013	1.7005	2.08041	0.692752	1.97069	-6.12856	0.921597	2.08435	-4.04366	3.59146	3.43213	3.42854	1.97864	0.196346	-4.81128
	-6	3.70819	4.09527	3.96221	2.1748	2.84756	-4.25215	1.13954	2.31169	-3.77831	3.85299	5.98155	6.27233	6.50106	8.35922	-0.868925
	-7	20.9533	21.09	21.8024	25.9093	22.5771	21.9702	2.59979	3.17232	-0.0918256	22.9452	27.1888	28.4104	33.0907	53.1689	31.4091
	-8	83.1135	82.1839	82.6288	35.7932	46.3013	33.6551	8.70233	7.05328	11.413	31.9029	39.2538	37.935	34.3766	60.4857	38.0619
	-9	96.299	94.4435	99.3251	44.9797	44.4826	44.762	29.2548	25.0128	21.5343	32.1426	41.8682	45.2554	38.9099	66.1731	38.3936
	-10	90.1772	91.899	101.687	46.7342	45.327	43.3499	25.4625	28.4716	24.9175	27.8708	42.8425	36.1253	39.5964	54.673	38.8105
	-11	97.9066	105.016	97.0375	54.079	53.2513	41.5209	26.1163	29.5596	27.6374	33.0253	44.58	39.7175	51.3329	62.0368	40.8575
	-12	102.794	102.58	96.5578	41.024	45.9603	36.2707	27.7836	32.7098	23.5908	28.4266	39.4649	40.8604	37.6567	60.8304	32.9918
	pIC50 Mean	-7.453			-6.956			-8.245			-6.725			-6.47
	SEM	0.05155			0.1141			0.1107			0.1611			0.2732
Right	Grapiprant cAMP activity (∆pIC50 from EP4 WT)
		WT	V72A	S73A	S319A	V320A
	1st	0.1372	-0.217	1.017	-0.523	-0.637
	2nd	0.1162	-0.413	1.087	-0.642	-1.024
	3rd	-0.1508	-0.252	0.851	-0.769	-0.665
	Mean	/	-0.294	0.985	-0.6447	-0.7753
	SEM	/	0.06035	0.06998	0.07103	0.1246
	p Value	/	0.0382714	0.000133152	0.00134049	0.0012935
