# Supplementary material for: Structural insights into selective and dual antagonism of EP2 and EP4 prostaglandin receptors
Source: EMBO J. 2025 Oct 29;44(23):7242–62. doi: 10.1038/s44318-025-00611-0 (PMC12669672; doi:10.1038/s44318-025-00611-0)
Supplement: Supplementary file 6 — Source data Fig. 5 [file 44318_2025_611_MOESM6_ESM.zip]

Archive with 6 entries (3 files):
- Figure 5/5D/
- Figure 5/5D/Figure 5D.xlsx
- Figure 5/5E/
- Figure 5/5E/Figure 5E.xlsx
- Figure 5/5K/
- Figure 5/5K/Figure 5K.xlsx
