# Supplementary material for: Structural insights into selective and dual antagonism of EP2 and EP4 prostaglandin receptors
Source: EMBO J. 2025 Oct 29;44(23):7242–62. doi: 10.1038/s44318-025-00611-0 (PMC12669672; doi:10.1038/s44318-025-00611-0)
Supplement: Supplementary file 6 — Source data Fig. 5 [file 44318_2025_611_MOESM6_ESM.zip › Figure 5/5D/Figure 5D.xlsx]

## Sheet: Sheet1
Figure 4. (D) Numerical data: glosensor cAMP assay
	TG6-129, log([M])	% cAMP activity (normalized to WT)
		EP2-WT			EP2-E23A			EP2-S28A			EP2-T82A			EP2-S86A			EP2-M116A			EP2-W186A			EP2-S305A			EP2-S308A
		1st	2nd	3rd	1st	2nd	3rd	1st	2nd	3rd	1st	2nd	3rd	1st	2nd	3rd	1st	2nd	3rd	1st	2nd	3rd	1st	2nd	3rd	1st	2nd	3rd
	-5	-0.53009	4.15479	4.21854	4.4342	1.84294	-0.299846	4.63279	20.7417	16.068	0.0492821	0.00542407	3.31937	1.3221	0.00602136	0.0495094	2.68285	19.1187	5.06421	5.07042	2.27436	0.346217	5.75876	9.29563	0.0411137	-2.99601	-1.94452	1.784
	-6	9.80671	3.75882	4.47274	5.08676	1.95799	-1.04228	3.48234	21.3674	16.2573	0.518578	3.94233	3.88717	4.47904	11.2567	14.9725	13.46	33.3149	8.80319	12.2852	8.42929	7.98684	9.02199	8.8985	5.14453	6.07915	0.346217	4.10955
	-7	40.0573	42.0934	48.2346	11.4357	5.32306	10.7625	13.29	47.3742	31.4182	22.4191	19.0843	9.09204	37.6269	33.1637	64.2952	62.7191	61.238	37.6508	14.8984	15.1019	12.8873	12.4892	17.0114	19.5704	80.2862	73.4758	81.2774
	-8	94.6516	93.2722	92.9546	56.4902	32.1286	51.6461	65.4343	83.0016	92.6863	28.8132	40.4723	29.3674	39.2598	40.7898	57.9102	70.8835	63.0761	44.496	13.8913	12.3984	13.7862	55.5868	35.6389	33.1263	110.408	126.366	100.269
	-9	103.526	106.29	96.6699	55.2666	44.5248	65.2327	64.2263	96.4352	110.005	38.9422	44.1821	34.6669	45.5736	37.5857	69.7645	70.4481	64.1711	42.0801	12.0813	12.3984	17.0048	44.8283	36.2252	56.0192	106.537	125.38	102.429
	-10	94.5513	86.516	101.656	69.7319	43.0004	71.7662	64.3701	84.6637	103.74	29.5758	51.4124	31.2127	51.3976	44.8494	63.5775	65.6583	60.3581	38.2836	12.8716	11.7944	15.8884	52.3108	34.8068	59.0203	108.243	111.78	106.046
	-11	102.307	102.379	100.307	90.7365	51.6864	70.7515	94.1669	95.2033	108.585	40.135	47.8919	31.9225	52.8128	55.5201	80.0596	70.4481	59.1066	41.9075	15.2425	13.5776	19.0056	67.8367	48.7444	62.8914	109.806	127.482	116.364
	-12	94.1212	100.127	97.8822	74.1096	56.1731	71.2217	95.1447	92.3093	105.746	33.8386	38.7878	34.0991	49.2749	59.7246	64.1467	60.1609	53.6511	37.9097	12.3617	13.29	18.9186	54.7837	44.1868	64.0947	98.5369	133.296	105.696
	pIC50 Mean	-7.088			-7.691			-7.435			-7.13			-6.468			-6.289			-5.699			-7.54			-6.683
	SEM	0.05642			0.1938			0.1986			0.1813			0.2616			0.3176			0.2634			0.2216			0.1022
