# Supplementary material for: Structural insights into selective and dual antagonism of EP2 and EP4 prostaglandin receptors
Source: EMBO J. 2025 Oct 29;44(23):7242–62. doi: 10.1038/s44318-025-00611-0 (PMC12669672; doi:10.1038/s44318-025-00611-0)
Supplement: Supplementary file 6 — Source data Fig. 5 [file 44318_2025_611_MOESM6_ESM.zip › Figure 5/5E/Figure 5E.xlsx]

## Sheet: Sheet1
Figure 5. (E) Numerical data: glosensor cAMP assay
	TG6-129 cAMP activity (∆pIC50 from EP2 WT)
		WT	E23A	S28A	T82A	S86A	M116A	W186A	S305A	S308A
	1st	0.06525	0.754	0.159	-0.228	-0.638	-0.91	-2.414	0.478	-0.496
	2nd	0.06425	0.443	0.319	-0.186	-0.681	-0.955	-1.725	0.36	-0.568
	3rd	-0.01375	0.493	0.367	-0.118	-0.823	-0.975	-1.231	0.586	-0.537
	Mean	/	0.5633	0.2817	-0.1773	-0.714	-0.9467	-1.79	0.4747	-0.5337
	SEM	/	0.09642	0.06288	0.03205	0.0559	0.01922	0.343	0.06526	0.02085
	p Value	/	0.00628715	0.0233937	0.00643393	0.00025963	7.02574e-06	0.00602586	0.00343759	6.85591e-05
