# Supplementary material for: Structural insights into selective and dual antagonism of EP2 and EP4 prostaglandin receptors
Source: EMBO J. 2025 Oct 29;44(23):7242–62. doi: 10.1038/s44318-025-00611-0 (PMC12669672; doi:10.1038/s44318-025-00611-0)
Supplement: Supplementary file 6 — Source data Fig. 5 [file 44318_2025_611_MOESM6_ESM.zip › Figure 5/5K/Figure 5K.xlsx]

## Sheet: Sheet1
Figure 5. (K) Numerical data: glosensor cAMP assay
Left	TG6-129, log([M])	% cAMP activity (normalized to WT)
		EP4-WT			EP4-V72A			EP4-I317A			EP4-S319A			EP4-V320A
		1st	2nd	3rd	1st	2nd	3rd	1st	2nd	3rd	1st	2nd	3rd	1st	2nd	3rd
	-4	15.0603	12.7949	10.7899	12.5221	14.5102	14.6026	14.4961	10.0931	16.3019	15.2695	14.2821	13.9652	15.2547	23.5848	10.4865
	-4.69897	25.9152	26.3395	22.1407	22.067	27.8742	23.9309	19.8734	14.1277	19.4502	26.4434	22.8292	18.9195	26.0986	34.7688	17.3869
	-5.39794	86.402	75.5412	78.3892	49.4973	55.3133	50.3535	50.3521	46.9665	47.738	52.2265	38.984	44.5203	66.6402	67.7368	60.0143
	-6.09691	94.6539	82.0294	81.1314	51.8835	58.8153	54.2914	52.9404	50.1807	54.403	50.7647	39.1182	39.316	66.908	67.8005	64.7457
	-6.79588	90.4542	96.6877	85.6155	45.952	54.8974	50.9657	49.7943	53.2712	59.7012	53.4691	37.119	40.3728	68.0013	70.6788	73.0172
	-7.49485	87.8914	99.8239	96.4494	55.5196	52.764	53.4599	53.0966	57.0361	57.3055	57.0871	39.9635	44.2362	66.5063	67.4394	74.6692
	-8.19382	104.462	106.301	109.289	65.3486	61.4586	50.2987	53.9891	60.3177	60.638	56.3288	42.6068	44.2021	70.3664	71.0187	81.4011
	-8.89279	109.239	99.5852	105.597	48.9632	52.5627	52.4092	49.1473	57.407	53.543	49.449	36.0187	40.8273	68.7599	65.2621	72.253
	pIC50 Mean	-5.021			-4.735			-4.972			-4.697			-4.866
	SEM	0.111			0.154			0.1237			0.2685			0.1361
Right	TG6-129 cAMP activity (∆pIC50 from EP4 WT)
		WT	V72A	I317A	S319A	V320A
	1st	0.13825	-0.312	0.047	-0.429	-0.105
	2nd	0.07425	-0.438	-0.037	-0.317	-0.202
	3rd	-0.13975	-0.122	0.211	-0.151	-0.027
	Mean	/	-0.2907	0.07367	-0.299	-0.1113
	SEM	/	0.09184	0.07282	0.08075	0.05062
	p Value	/	0.0432857	0.48342	0.0322085	0.256635
