# Supplementary material for: Structural insights into selective and dual antagonism of EP2 and EP4 prostaglandin receptors
Source: EMBO J. 2025 Oct 29;44(23):7242–62. doi: 10.1038/s44318-025-00611-0 (PMC12669672; doi:10.1038/s44318-025-00611-0)
Supplement: Supplementary file 7 — Figure EV1 Source Data [file 44318_2025_611_MOESM7_ESM.zip]

Archive with 14 entries (10 files):
- Figure EV1/
- __MACOSX/._Figure EV1
- Figure EV1/EV1C/
- __MACOSX/Figure EV1/._EV1C
- Figure EV1/EV1D/
- __MACOSX/Figure EV1/._EV1D
- Figure EV1/EV1E/
- __MACOSX/Figure EV1/._EV1E
- Figure EV1/EV1C/Figure EV1C.xlsx
- __MACOSX/Figure EV1/EV1C/._Figure EV1C.xlsx
- Figure EV1/EV1D/Figure EV1D.xlsx
- __MACOSX/Figure EV1/EV1D/._Figure EV1D.xlsx
- Figure EV1/EV1E/Figure EV1E.xlsx
- __MACOSX/Figure EV1/EV1E/._Figure EV1E.xlsx
