# Supplementary material for: Structural insights into selective and dual antagonism of EP2 and EP4 prostaglandin receptors
Source: EMBO J. 2025 Oct 29;44(23):7242–62. doi: 10.1038/s44318-025-00611-0 (PMC12669672; doi:10.1038/s44318-025-00611-0)
Supplement: Supplementary file 7 — Figure EV1 Source Data [file 44318_2025_611_MOESM7_ESM.zip › Figure EV1/EV1C/Figure EV1C.xlsx]

## Sheet: Sheet1
Figure EV1. (C) Numerical data: receptor surface expression
	EP2	Surface expression ( 100% WT)
		WT	E23A	S28A	T82A	S86A	M116A	W186A	S305A	S308A
	1st	104.673	92.7103	106.916	106.355	89.9065	99.6262	116.075	98.8785	115.514
	2nd	99.8131	100.187	107.85	116.262	90.6542	105.234	83.3645	97.3832	112.897
	3rd	95.514	95.514	105.607	103.738	110.467	100.561	84.8598	93.8318	88.4112
