# Supplementary material for: Structural insights into selective and dual antagonism of EP2 and EP4 prostaglandin receptors
Source: EMBO J. 2025 Oct 29;44(23):7242–62. doi: 10.1038/s44318-025-00611-0 (PMC12669672; doi:10.1038/s44318-025-00611-0)
Supplement: Supplementary file 7 — Figure EV1 Source Data [file 44318_2025_611_MOESM7_ESM.zip › Figure EV1/EV1D/Figure EV1D.xlsx]

## Sheet: Sheet1
Figure EV1. (D) Numerical data: glosensor cAMP assay
	PF-04418948, log([M])	% cAMP activity (normalized to WT)
		EP2-WT			EP2-T82A			EP2-S86A			EP2-M116A			EP2-W186A			EP2-S305A			EP2-S308A
		1st	2nd	3rd	1st	2nd	3rd	1st	2nd	3rd	1st	2nd	3rd	1st	2nd	3rd	1st	2nd	3rd	1st	2nd	3rd
	-5	-0.97061	-1.68263	0.0909281	15.6535	4.24234	4.46764	15.538	13.7037	14.6228	5.60412	5.20779	4.71074	13.7037	15.6346	4.88391	63.1767	24.8063	38.3177	-1.6934	-3.03552	5.78705
	-6	-0.428521	0.636622	-0.102161	28.1215	8.39375	6.65551	27.9923	20.848	35.7292	38.1295	29.3439	29.5067	49.1355	57.1487	47.0968	84.4988	40.9292	60.8553	-4.22315	-1.58599	2.60108
	-7	10.594	14.7454	7.81449	74.9219	43.9221	28.7774	72.7889	64.3896	127.746	219.368	199.938	187.277	103.49	103.587	74.1278	257.606	228.032	297.137	7.16073	7.88427	19.4964
	-8	44.5649	51.3702	46.1426	229.96	197.524	215.233	326.797	321.681	387.873	251.532	238.749	220.095	95.67	98.3732	85.4216	408.307	429.521	444.904	45.2877	49.824	62.7483
	-9	89.9197	100.268	84.857	292.661	291.559	347.235	467.463	420.059	610.602	226.054	222.529	259.963	94.5114	94.4149	97.6411	433.424	498.647	502.884	80.8849	86.3522	85.1466
	-10	92.4495	98.7215	93.1598	302.057	297.641	283.543	498.454	440.237	599.308	244.846	236.721	255.83	102.525	109.765	100.418	459.444	481.365	463.443	92.9916	74.3694	91.0358
	-11	101.846	95.9191	101.945	273.688	339.831	313.93	492.178	498.84	576.72	251.893	239.328	258.261	107.545	116.33	100.048	511.123	496.909	520.514	84.1374	83.3565	87.2706
	-12	103.833	98.8181	106.193	299.166	311.061	293.996	475.766	524.907	515.623	270.505	241.838	267.256	90.9393	100.111	100.048	444.808	455.684	513.244	68.0555	81.6171	83.6985
	pIC50 Mean	-8.027			-7.668			-7.721			-6.506			-5.991			-7.008			-7.751
	SEM	0.04565			0.0767			0.1057			0.08379			0.1183			0.06893			0.08876
