# Supplementary material for: Structural insights into selective and dual antagonism of EP2 and EP4 prostaglandin receptors
Source: EMBO J. 2025 Oct 29;44(23):7242–62. doi: 10.1038/s44318-025-00611-0 (PMC12669672; doi:10.1038/s44318-025-00611-0)
Supplement: Supplementary file 7 — Figure EV1 Source Data [file 44318_2025_611_MOESM7_ESM.zip › Figure EV1/EV1E/Figure EV1E.xlsx]

## Sheet: Sheet1
Figure EV1. (E) Numerical data: glosensor cAMP assay
	PF-04418948 cAMP activity (∆pIC50 from EP2 WT)
		WT	T82A	S86A	M116A	W186A	S305A	S308A
	1st	-0.0506667	-0.567	-0.355	-1.66	-2.12	-1.044	-0.222
	2nd	0.118333	-0.299	-0.329	-1.624	-2.17	-1.01	-0.151
	3rd	-0.0676667	-0.24	-0.263	-1.27	-1.856	-0.982	-0.476
	Mean	/	-0.3687	-0.3157	-1.518	-2.049	-1.012	-0.283
	SEM	/	0.1006	0.02738	0.1244	0.09741	0.01793	0.09865
	p Value	/	0.034328	0.00847249	0.000386775	5.65082e-05	8.25424e-05	0.0698499
