# Supplementary material for: Structural insights into selective and dual antagonism of EP2 and EP4 prostaglandin receptors
Source: EMBO J. 2025 Oct 29;44(23):7242–62. doi: 10.1038/s44318-025-00611-0 (PMC12669672; doi:10.1038/s44318-025-00611-0)
Supplement: Supplementary file 8 — Figurev EV2 Source Data [file 44318_2025_611_MOESM8_ESM.zip]

Archive with 10 entries (7 files):
- Figure EV2/
- __MACOSX/._Figure EV2
- Figure EV2/EV2D/
- __MACOSX/Figure EV2/._EV2D
- Figure EV2/EV2C/
- __MACOSX/Figure EV2/._EV2C
- Figure EV2/EV2D/Figure EV2D.xlsx
- __MACOSX/Figure EV2/EV2D/._Figure EV2D.xlsx
- Figure EV2/EV2C/Figure EV2C.xlsx
- __MACOSX/Figure EV2/EV2C/._Figure EV2C.xlsx
