# Supplementary material for: Structural insights into selective and dual antagonism of EP2 and EP4 prostaglandin receptors
Source: EMBO J. 2025 Oct 29;44(23):7242–62. doi: 10.1038/s44318-025-00611-0 (PMC12669672; doi:10.1038/s44318-025-00611-0)
Supplement: Supplementary file 8 — Figurev EV2 Source Data [file 44318_2025_611_MOESM8_ESM.zip › Figure EV2/EV2D/Figure EV2D.xlsx]

## Sheet: Sheet1
Figure EV2 (D) Numerical data: glosensor cAMP assay
Left	Grapiprant, log([M])	% cAMP activity (normalized to WT)
		EP4-WT			EP4-V72A			EP4-S73A			EP4-S319A			EP4-V320A
		1st	2nd	3rd	1st	2nd	3rd	1st	2nd	3rd	1st	2nd	3rd	1st	2nd	3rd
	-5	0.557166	0.381669	-1.40849	0.294481	-0.108396	-0.683798	16.4792	14.5753	12.1103	4.35741	3.97119	10.0974	1.0572	0.104865	-1.1019
	-6	1.1572	0.749825	-0.540122	0.983653	-1.72312	-0.331666	22.4977	13.0494	13.5189	4.2574	8.29702	12.7025	1.65724	1.57106	-1.1019
	-7	4.2574	6.91643	4.12735	8.15104	7.67162	7.06311	24.6996	27.0173	20.4441	23.0586	19.1576	21.7118	7.65762	9.16862	5.53783
	-8	24.1587	29.558	28.7673	27.9992	27.3418	23.6133	44.0762	45.7977	38.8724	84.6626	75.9456	80.9778	35.3594	24.0972	23.4651
	-9	84.8626	92.9728	74.3565	48.8122	41.7275	35.1163	128.335	131.014	126.905	129.865	115.246	118.752	48.0602	52.8879	47.7665
	-10	92.4631	103.557	93.6777	35.5801	43.9294	40.3983	148.886	178.904	159.419	135.066	141.109	113.324	61.3611	47.6896	43.6499
	-11	100.864	96.3783	108.548	40.9556	49.214	39.9288	177.804	175.03	200.266	145.867	127.395	112.13	56.0607	63.2846	54.2734
	-12	100.564	94.5375	96.1742	39.026	41.1404	43.5675	168.85	178.669	169.983	117.665	109.356	122.008	50.7604	46.6232	51.6176
	pIC50 Mean	-8.37			-7.726			-8.657			-7.782			-7.951
	SEM	0.05456			0.09316			0.06233			0.0847			0.1001
Right	Grapiprant cAMP activity (∆pIC50 from EP4 WT)
		WT	V72A	S73A	S319A	V320A
	1st	0.0608	-0.771	0.364	-0.644	-0.619
	2nd	-0.0772	-0.507	0.097	-0.417	-0.222
	3rd	-0.0122	-0.679	0.184	-0.733	-0.322
	Mean	/	-0.6523	0.215	-0.598	-0.3877
	SEM	/	0.07737	0.07862	0.09408	0.1192
	p Value	/	0.0017917	0.0634884	0.00450805	0.0396212
