# Supplementary material for: Structural insights into selective and dual antagonism of EP2 and EP4 prostaglandin receptors
Source: EMBO J. 2025 Oct 29;44(23):7242–62. doi: 10.1038/s44318-025-00611-0 (PMC12669672; doi:10.1038/s44318-025-00611-0)
Supplement: Supplementary file 8 — Figurev EV2 Source Data [file 44318_2025_611_MOESM8_ESM.zip › Figure EV2/EV2C/Figure EV2C.xlsx]

## Sheet: Sheet1
Figure EV2. (C) Numerical data: receptor surface expression
	EP4	Surface expression ( 100% WT)
		WT	V72A	S73A	I317A	S319A	V320A
	1st	84.4622	104.382	89.6414	112.351	119.92	94.4223
	2nd	105.179	103.984	81.6733	119.92	109.163	104.382
	3rd	110.359	108.367	114.741	121.116	88.8446	100.398
