# Supplementary material for: Structural insights into selective and dual antagonism of EP2 and EP4 prostaglandin receptors
Source: EMBO J. 2025 Oct 29;44(23):7242–62. doi: 10.1038/s44318-025-00611-0 (PMC12669672; doi:10.1038/s44318-025-00611-0)
Supplement: Supplementary file 9 — Figure EV3 Source Data [file 44318_2025_611_MOESM9_ESM.zip]

Archive with 10 entries (7 files):
- Figure EV3/
- __MACOSX/._Figure EV3
- Figure EV3/EV3D/
- __MACOSX/Figure EV3/._EV3D
- Figure EV3/EV3B/
- __MACOSX/Figure EV3/._EV3B
- Figure EV3/EV3D/Figure EV3D.xlsx
- __MACOSX/Figure EV3/EV3D/._Figure EV3D.xlsx
- Figure EV3/EV3B/Figure EV3B.xlsx
- __MACOSX/Figure EV3/EV3B/._Figure EV3B.xlsx
