# Supplementary material for: Structural insights into selective and dual antagonism of EP2 and EP4 prostaglandin receptors
Source: EMBO J. 2025 Oct 29;44(23):7242–62. doi: 10.1038/s44318-025-00611-0 (PMC12669672; doi:10.1038/s44318-025-00611-0)
Supplement: Supplementary file 9 — Figure EV3 Source Data [file 44318_2025_611_MOESM9_ESM.zip › Figure EV3/EV3D/Figure EV3D.xlsx]

## Sheet: Sheet1
Figure EV3. (D) Numerical data: glosensor cAMP assay
Left	TG6-129, log([M])	% cAMP activity (normalized to WT)
		EP4-WT			EP4-V72A			EP4-I317A			EP4-S319A			EP4-V320A
		1st	2nd	3rd	1st	2nd	3rd	1st	2nd	3rd	1st	2nd	3rd	1st	2nd	3rd
	-4	7.77513	6.30725	5.24569	9.66658	8.02288	6.21089	9.016	8.02288	6.11453	6.80399	6.06527	7.35318	8.23529	7.4035	6.30725
	-4.69897	22.1448	14.3051	16.1344	26.0614	23.1359	16.425	15.5219	14.0928	11.7034	46.6201	48.5663	37.6776	16.0424	14.96	12.956
	-5.39794	65.6256	51.5962	58.2842	41.2852	39.4876	40.2258	39.5937	48.6545	33.577	128.855	97.7411	89.077	41.6756	44.5666	34.1551
	-6.09691	88.7906	86.1892	78.8908	40.6346	46.6725	40.033	64.4462	74.297	68.9409	147.071	98.0924	107.225	57.4199	58.193	52.6561
	-6.79588	91.7636	97.7523	94.9311	44.9285	40.4786	46.8746	81.2314	73.4299	80.7931	139.654	117.411	109.449	59.5017	58.4408	62.5812
	-7.49485	95.9755	98.475	97.2728	51.4344	51.8753	44.851	82.0121	79.2521	80.3113	129.115	119.167	107.576	49.7429	58.8124	59.7867
	-8.19382	103.036	104.787	110.152	46.3598	48.9023	51.4998	79.2797	88.9145	83.0094	113.501	122.094	123.734	54.297	62.5287	64.3156
	-8.89279	105.514	92.838	96.5703	40.3744	46.4247	44.5619	74.5954	86.5608	79.7331	108.296	103.712	116.474	60.1523	61.2899	67.7846
	pIC50 Mean	-5.297			-4.725			-5.446			-4.7			-5.166
	SEM	0.05998			0.12			0.06257			0.1538			0.08715
Right	TG6-129 cAMP activity (∆pIC50 from EP4 WT)
		WT	V72A	I317A	S319A	V320A
	1st	-0.0652	-0.475	0.467	-0.435	0.016
	2nd	0.0508	-0.451	0.14	-0.502	-0.105
	3rd	0.1008	-0.514	0.162	-0.443	0.048
	Mean	/	-0.48	0.2563	-0.46	-0.01367
	SEM	/	0.01836	0.1055	0.02113	0.04659
	p Value	/	0.000633581	0.122327	0.000797155	0.5647
