# Supplementary material for: Structural insights into selective and dual antagonism of EP2 and EP4 prostaglandin receptors
Source: EMBO J. 2025 Oct 29;44(23):7242–62. doi: 10.1038/s44318-025-00611-0 (PMC12669672; doi:10.1038/s44318-025-00611-0)
Supplement: Supplementary file 9 — Figure EV3 Source Data [file 44318_2025_611_MOESM9_ESM.zip › Figure EV3/EV3B/Figure EV3B.xlsx]

## Sheet: Sheet1
Figure EV3. (B) Numerical data: glosensor cAMP assay
Left	TG6-129, log([M])	% cAMP activity (normalized to WT)
		EP2-WT			EP2-E23A			EP2-S28A			EP2-T82A			EP2-S86A			EP2-M116A			EP2-W186A			EP2-S305A			EP2-S308A
		1st	2nd	3rd	1st	2nd	3rd	1st	2nd	3rd	1st	2nd	3rd	1st	2nd	3rd	1st	2nd	3rd	1st	2nd	3rd	1st	2nd	3rd	1st	2nd	3rd
	-5	3.19759	3.63941	2.48121	5.62404	6.16456	6.3572	10.8954	8.83043	8.29847	11.0163	26.8349	28.0964	9.33441	25.4709	43.2408	38.7349	11.5986	15.7846	12.9575	10.2624	4.15057	87.5884	39.0525	32.9747	0.349169	2.44093	1.35841
	-6	6.31732	7.32784	4.95463	4.15084	4.22609	7.71609	7.07122	10.5636	8.68673	19.9461	48.525	31.7551	176.641	141.055	176.799	94.7587	78.1844	83.7271	79.7374	61.5366	56.2708	89.4049	42.7754	27.4866	1.77071	8.52431	3.68521
	-7	34.3948	51.9772	50.0471	17.9296	18.6999	32.5644	106.117	48.0869	54.3067	219.509	230.417	259.207	479.036	431.319	476.491	277.744	216.015	322.224	91.5792	75.0069	84.6578	251.358	153.996	135.419	23.0938	51.977	30.2107
	-8	104.155	98.9561	82.5821	86.3902	80.4723	101.091	229.254	216.379	251.152	267.265	253.629	378.116	475.116	466.516	509.531	284.915	259.5	320.13	98.9561	81.9593	69.7663	509.775	464.391	428.119	69.7461	82.3939	107.46
	-9	94.2761	95.6559	95.7103	93.7562	105.672	106.721	256.979	257.975	254.841	271.924	244.877	330.552	413.356	461.736	510.462	302.601	242.611	365.27	101.674	84.132	66.5088	499.163	487.659	475.682	74.6569	98.9059	97.2225
	-10	103.722	94.1029	97.613	108.488	110.325	103.227	248.566	271.927	276	304.149	306.522	373.847	470.527	452.176	508.135	301.645	252.511	376.904	92.3557	74.1379	92.5689	484.057	483.936	512.27	87.7092	105.424	99.0839
	-11	100.256	106.915	110.741	111.001	114.072	119.922	290.25	309.017	284.736	303.567	307.093	397.629	500.164	513.879	577.008	304.322	273.477	336.417	99.9267	101.079	90.7075	545.435	588.642	517.758	86.2877	115.201	112.579
	-12	88.6433	96.6265	99.5156	98.0025	113.814	103.421	273.806	245.756	272.118	302.208	321.743	372.628	514.887	563.85	525.353	293.614	257.752	298.258	97.7913	89.3463	96.0591	494.382	563.047	429.338	78.4046	103.468	98.6186
	pIC50 Mean	-7.058			-7.5			-7.405			-6.663			-6.224			-6.314			-5.44			-7.298			-7.226
	SEM	0.07798			0.08137			0.0807			0.1604			0.1028			0.1717			0.2376			0.1076			0.1424
Right	TG6-129 cAMP activity (∆pIC50 from EP2 WT)
		WT	E23A	S28A	T82A	S86A	M116A	W186A	S305A	S308A
	1st	-0.062	0.381	0.401	-0.298	-0.744	-0.597	-1.776	0.193	0.031
	2nd	0.053	0.341	0.405	-0.466	-0.54	-0.614	-1.233	0.5	0.398
	3rd	0.096	0.367	0.46	-0.185	-0.726	-0.642	-1.387	0.46	0.308
	Mean	/	0.363	0.422	-0.3163	-0.67	-0.6177	-1.465	0.3843	0.2457
	SEM	/	0.01172	0.01904	0.08163	0.06521	0.01312	0.1616	0.09636	0.1104
	p Value	/	0.00234783	0.0015103	0.0215252	0.000967089	0.000189737	0.000889121	0.0295964	0.145506
