# Supplementary material for: Structural insights into selective and dual antagonism of EP2 and EP4 prostaglandin receptors
Source: EMBO J. 2025 Oct 29;44(23):7242–62. doi: 10.1038/s44318-025-00611-0 (PMC12669672; doi:10.1038/s44318-025-00611-0)
Supplement: Supplementary file 10 — Appendix Figure Source Data [file 44318_2025_611_MOESM10_ESM.zip]

Archive with 58 entries (44 files):
- Appendix Figure S1/
- __MACOSX/._Appendix Figure S1
- Appendix Figure S1/S1A/
- __MACOSX/Appendix Figure S1/._S1A
- Appendix Figure S1/S1D/
- __MACOSX/Appendix Figure S1/._S1D
- Appendix Figure S1/S1C/
- __MACOSX/Appendix Figure S1/._S1C
- Appendix Figure S1/S1B/
- __MACOSX/Appendix Figure S1/._S1B
- Appendix Figure S1/S1E/
- __MACOSX/Appendix Figure S1/._S1E
- Appendix Figure S1/S1A/Appendix Figure S1A.xlsx
- __MACOSX/Appendix Figure S1/S1A/._Appendix Figure S1A.xlsx
- Appendix Figure S1/S1D/EP4-Fab001-Grapiprant SDS-PAGE.tif
- __MACOSX/Appendix Figure S1/S1D/._EP4-Fab001-Grapiprant SDS-PAGE.tif
- Appendix Figure S1/S1D/Appendix Figure S1D.xlsx
- __MACOSX/Appendix Figure S1/S1D/._Appendix Figure S1D.xlsx
- Appendix Figure S1/S1C/Appendix Figure S1C.xlsx
- __MACOSX/Appendix Figure S1/S1C/._Appendix Figure S1C.xlsx
- Appendix Figure S1/S1C/EP2-FabBRIL-NbFab-TG6-129 SDS-PAGE.tif
- __MACOSX/Appendix Figure S1/S1C/._EP2-FabBRIL-NbFab-TG6-129 SDS-PAGE.tif
- Appendix Figure S1/S1B/EP2-FabBRIL-NbFab-PF-04418948 SDS-PAGE.tif
- __MACOSX/Appendix Figure S1/S1B/._EP2-FabBRIL-NbFab-PF-04418948 SDS-PAGE.tif
- Appendix Figure S1/S1B/Appendix Figure S1B.xlsx
- __MACOSX/Appendix Figure S1/S1B/._Appendix Figure S1B.xlsx
- Appendix Figure S1/S1E/EP4-Fab001-TG6-129 SDS-PAGE.tif
- __MACOSX/Appendix Figure S1/S1E/._EP4-Fab001-TG6-129 SDS-PAGE.tif
- Appendix Figure S1/S1E/Appendix Figure S1E.xlsx
- __MACOSX/Appendix Figure S1/S1E/._Appendix Figure S1E.xlsx
- Appendix Figure S6/
- __MACOSX/._Appendix Figure S6
- Appendix Figure S6/S6A/
- __MACOSX/Appendix Figure S6/._S6A
- Appendix Figure S6/S6B/
- __MACOSX/Appendix Figure S6/._S6B
- Appendix Figure S6/S6A/Appendix Figure S6A.xlsx
- __MACOSX/Appendix Figure S6/S6A/._Appendix Figure S6A.xlsx
- Appendix Figure S6/S6B/Appendix Figure S6B.xlsx
- __MACOSX/Appendix Figure S6/S6B/._Appendix Figure S6B.xlsx
- Appendix Figure S7/
- __MACOSX/._Appendix Figure S7
- Appendix Figure S7/S7B/
- __MACOSX/Appendix Figure S7/._S7B
- Appendix Figure S7/S7D/
- __MACOSX/Appendix Figure S7/._S7D
- Appendix Figure S7/S7C/
- __MACOSX/Appendix Figure S7/._S7C
- Appendix Figure S7/S7A/
- __MACOSX/Appendix Figure S7/._S7A
- Appendix Figure S7/S7B/Appendix Figure S7B.xlsx
- __MACOSX/Appendix Figure S7/S7B/._Appendix Figure S7B.xlsx
- Appendix Figure S7/S7D/Appendix Figure S7D.xlsx
- __MACOSX/Appendix Figure S7/S7D/._Appendix Figure S7D.xlsx
- Appendix Figure S7/S7C/Appendix Figure S7C.xlsx
- __MACOSX/Appendix Figure S7/S7C/._Appendix Figure S7C.xlsx
- Appendix Figure S7/S7A/Appendix Figure S7A.xlsx
- __MACOSX/Appendix Figure S7/S7A/._Appendix Figure S7A.xlsx
