# Supplementary material for: Structural insights into selective and dual antagonism of EP2 and EP4 prostaglandin receptors
Source: EMBO J. 2025 Oct 29;44(23):7242–62. doi: 10.1038/s44318-025-00611-0 (PMC12669672; doi:10.1038/s44318-025-00611-0)
Supplement: Supplementary file 10 — Appendix Figure Source Data [file 44318_2025_611_MOESM10_ESM.zip › Appendix Figure S1/S1A/Appendix Figure S1A.xlsx]

## Sheet: Sheet1
Appendix Figure S1. (A) Numerical data: glosensor cAMP assay
Left	Ligand, log([M])	% cAMP activity on EP2 (normalized to PF-04418948)
		PF-04418948			TG6-129			Grapiprant
		1st	2nd	3rd	1st	2nd	3rd	1st	2nd	3rd
	-5	2.66115	1.58844	1.47066	3.82537	-1.65714	1.07562	86.1301	82.5899	90.6642
	-6	2.71794	1.96825	2.30023	5.13157	1.55392	3.12981	110.976	96.7806	105.409
	-7	8.1983	12.3265	8.5023	46.0213	58.3171	42.4359	115.52	102.832	107.453
	-8	63.1722	60.9411	60.3705	84.5257	102.996	84.0332	105.524	104.377	113.458
	-9	96.1679	106.863	88.9712	100.143	110.454	97.1089	105.468	111.973	114.722
	-10	92.3629	99.681	95.1732	98.5532	105.861	93.3561	101.549	105.706	113.813
	-11	102.727	94.9852	105.326	108.179	105.551	115.32	109.244	118.878	120.173
	-12	101.478	94.2947	101.454	114.739	113.889	98.2545	103.395	114.407	107.177
	pIC50 Mean	-7.814			-7.076			/
	SEM	0.05112			0.0776			/
Right	Ligand, log([M])	% cAMP activity EP4 (normalized to Grapiprant)
		Grapiprant			Ligand, log([M])	TG6-129			PF-04418948
		1st	2nd	3rd		1st	2nd	3rd	1st	2nd	3rd
	-5	2.68697	2.75013	1.50976	-4	15.0603	12.7949	10.7899	102.789	99.1298	107.522
	-6	5.09529	3.70819	5.24363	-4.69897	25.9152	26.3395	22.1407	109.859	106.507	122.292
	-7	36.5124	20.9533	46.8753	-5.39794	86.402	75.5412	78.3892	115.807	102.634	118.833
	-8	94.225	83.1135	79.5419	-6.09691	94.6539	82.0294	81.1314	102.973	105.8	104.571
	-9	97.0365	96.299	111.521	-6.79588	90.4542	96.6877	85.6155	129.101	96.8551	110.749
	-10	100.36	90.1772	101.367	-7.49485	87.8914	99.8239	96.4494	113.547	93.7198	106.292
	-11	93.4948	97.9066	96.9129	-8.19382	104.462	106.301	109.289	128.179	94.2116	103.556
	-12	102.344	102.794	90.535	-8.89279	109.239	99.5852	105.597	104.848	94.0272	92.8591
	pIC50 Mean	-7.254				-5.021			/
	SEM	0.07835				0.111			/
