# Supplementary material for: Structural insights into selective and dual antagonism of EP2 and EP4 prostaglandin receptors
Source: EMBO J. 2025 Oct 29;44(23):7242–62. doi: 10.1038/s44318-025-00611-0 (PMC12669672; doi:10.1038/s44318-025-00611-0)
Supplement: Supplementary file 10 — Appendix Figure Source Data [file 44318_2025_611_MOESM10_ESM.zip › Appendix Figure S1/S1D/Appendix Figure S1D.xlsx]

## Sheet: Sheet1
	ml	mAU
	0	-0.0197562
	0.001	-0.0204593
	0.002	-0.0213809
	0.003	-0.0226255
	0.004	-0.024393
	0.004	-0.0258889
	0.005	-0.0291377
	0.006	-0.0318158
	0.007	-0.0341052
	0.008	-0.0357919
	0.008	-0.0381894
	0.009	-0.0399875
	0.01	-0.0394212
	0.011	-0.0403542
	0.012	-0.0428847
	0.012	-0.0448935
	0.013	-0.0471309
	0.014	-0.048934
	0.015	-0.0509756
	0.016	-0.053447
	0.016	-0.0554518
	0.017	-0.0563932
	0.018	-0.0575848
	0.019	-0.0591724
	0.02	-0.0608051
	0.02	-0.0625771
	0.021	-0.0648316
	0.022	-0.066881
	0.023	-0.0683901
	0.024	-0.068925
	0.024	-0.0691045
	0.025	-0.0704935
	0.026	-0.0724206
	0.027	-0.0736223
	0.028	-0.0744243
	0.028	-0.0753961
	0.029	-0.0758303
	0.03	-0.077442
	0.031	-0.0780128
	0.032	-0.0780723
	0.032	-0.0790142
	0.033	-0.0806841
	0.034	-0.0805249
	0.035	-0.0801107
	0.036	-0.0796394
	0.036	-0.0796577
	0.037	-0.079961
	0.038	-0.079784
	0.039	-0.0792527
	0.04	-0.0795588
	0.04	-0.081075
	0.041	-0.0819002
	0.042	-0.083248
	0.043	-0.0841223
	0.044	-0.0848184
	0.044	-0.0845176
	0.045	-0.0849976
	0.046	-0.0854845
	0.047	-0.0850609
	0.048	-0.084801
	0.048	-0.0850021
	0.049	-0.0855287
	0.05	-0.0857204
	0.051	-0.0859767
	0.052	-0.0880567
	0.052	-0.0895161
	0.053	-0.0897348
	0.054	-0.089873
	0.055	-0.0904745
	0.056	-0.0908834
	0.056	-0.0906456
	0.057	-0.0902176
	0.058	-0.0894673
	0.059	-0.0890589
	0.06	-0.0901438
	0.06	-0.0905017
	0.061	-0.0891906
	0.062	-0.0892094
	0.063	-0.0895097
	0.064	-0.0885954
	0.064	-0.0881878
	0.065	-0.0882997
	0.066	-0.0881881
	0.067	-0.0891457
	0.068	-0.0900754
	0.068	-0.091495
	0.069	-0.0925219
	0.07	-0.0931813
	0.071	-0.0930763
	0.072	-0.0931033
	0.072	-0.0943968
	0.073	-0.0955758
	0.074	-0.095731
	0.075	-0.0960002
	0.076	-0.0970301
	0.076	-0.0981422
	0.077	-0.0992118
	0.078	-0.100418
	0.079	-0.10081
	0.08	-0.102286
	0.08	-0.103568
	0.081	-0.104264
	0.082	-0.105421
	0.083	-0.106377
	0.084	-0.106877
	0.084	-0.107332
	0.085	-0.108401
	0.086	-0.109985
	0.087	-0.110933
	0.088	-0.111546
	0.088	-0.112891
	0.089	-0.114369
	0.09	-0.115574
	0.091	-0.115194
	0.092	-0.115886
	0.092	-0.116043
	0.093	-0.116025
	0.094	-0.115211
	0.095	-0.114993
	0.096	-0.115135
	0.096	-0.115551
	0.097	-0.116736
	0.098	-0.117407
	0.099	-0.117558
	0.1	-0.118203
	0.1	-0.118823
	0.101	-0.118863
	0.102	-0.119325
	0.103	-0.121071
	0.104	-0.121608
	0.104	-0.121004
	0.105	-0.12141
	0.106	-0.122724
	0.107	-0.123456
	0.108	-0.123747
	0.108	-0.122365
	0.109	-0.121593
	0.11	-0.121891
	0.111	-0.121867
	0.112	-0.122522
	0.112	-0.124858
	0.113	-0.126202
	0.114	-0.127346
	0.115	-0.128841
	0.116	-0.129591
	0.116	-0.130245
	0.117	-0.130621
	0.118	-0.131131
	0.119	-0.131015
	0.12	-0.131941
	0.12	-0.133589
	0.121	-0.135358
	0.122	-0.136524
	0.123	-0.137049
	0.124	-0.138212
	0.124	-0.139641
	0.125	-0.140194
	0.126	-0.140254
	0.127	-0.140126
	0.128	-0.140424
	0.128	-0.141269
	0.129	-0.141144
	0.13	-0.141169
	0.131	-0.14083
	0.132	-0.139913
	0.132	-0.140328
	0.133	-0.139827
	0.134	-0.1399
	0.135	-0.139917
	0.136	-0.141663
	0.136	-0.141798
	0.137	-0.141531
	0.138	-0.142343
	0.139	-0.142336
	0.14	-0.143493
	0.14	-0.145212
	0.141	-0.145391
	0.142	-0.146894
	0.143	-0.147551
	0.144	-0.147287
	0.145	-0.147521
	0.145	-0.148596
	0.146	-0.150112
	0.147	-0.150803
	0.148	-0.150148
	0.149	-0.151354
	0.149	-0.151846
	0.15	-0.152757
	0.151	-0.153681
	0.152	-0.154332
	0.153	-0.155503
	0.153	-0.156064
	0.154	-0.156267
	0.155	-0.156329
	0.156	-0.156189
	0.157	-0.156103
	0.157	-0.15638
	0.158	-0.156799
	0.159	-0.157127
	0.16	-0.158385
	0.161	-0.158031
	0.161	-0.158564
	0.162	-0.159565
	0.163	-0.158971
	0.164	-0.158328
	0.165	-0.158029
	0.165	-0.157316
	0.166	-0.155739
	0.167	-0.154064
	0.168	-0.153468
	0.169	-0.153487
	0.169	-0.15288
	0.17	-0.15355
	0.171	-0.152752
	0.172	-0.153063
	0.173	-0.151919
	0.173	-0.150956
	0.174	-0.151753
	0.175	-0.152087
	0.176	-0.153113
	0.177	-0.153757
	0.177	-0.154595
	0.178	-0.156136
	0.179	-0.15813
	0.18	-0.159308
	0.181	-0.159685
	0.181	-0.159626
	0.182	-0.159246
	0.183	-0.159684
	0.184	-0.159777
	0.185	-0.15955
	0.185	-0.158604
	0.186	-0.159375
	0.187	-0.159143
	0.188	-0.158889
	0.189	-0.160176
	0.189	-0.161104
	0.19	-0.163157
	0.191	-0.164381
	0.192	-0.165336
	0.193	-0.166629
	0.193	-0.167248
	0.194	-0.167456
	0.195	-0.167474
	0.196	-0.16786
	0.197	-0.16731
	0.197	-0.166236
	0.198	-0.165611
	0.199	-0.164793
	0.2	-0.164123
	0.201	-0.164338
	0.201	-0.164612
	0.202	-0.165243
	0.203	-0.166706
	0.204	-0.166779
	0.205	-0.166905
	0.205	-0.167703
	0.206	-0.167624
	0.207	-0.166918
	0.208	-0.166844
	0.209	-0.16827
	0.209	-0.169431
	0.21	-0.170442
	0.211	-0.171848
	0.212	-0.171853
	0.213	-0.171343
	0.213	-0.171522
	0.214	-0.172586
	0.215	-0.173976
	0.216	-0.174749
	0.217	-0.175746
	0.217	-0.176186
	0.218	-0.176685
	0.219	-0.177395
	0.22	-0.176667
	0.221	-0.174744
	0.221	-0.173803
	0.222	-0.173851
	0.223	-0.17418
	0.224	-0.174874
	0.225	-0.17459
	0.225	-0.174815
	0.226	-0.175381
	0.227	-0.175731
	0.228	-0.175422
	0.229	-0.175917
	0.229	-0.176142
	0.23	-0.175359
	0.231	-0.174144
	0.232	-0.175473
	0.233	-0.17509
	0.233	-0.175386
	0.234	-0.174921
	0.235	-0.175267
	0.236	-0.175546
	0.237	-0.174829
	0.237	-0.175079
	0.238	-0.175873
	0.239	-0.177385
	0.24	-0.178431
	0.241	-0.179213
	0.241	-0.180334
	0.242	-0.181368
	0.243	-0.181911
	0.244	-0.182678
	0.245	-0.183963
	0.245	-0.184506
	0.246	-0.184349
	0.247	-0.184805
	0.248	-0.185837
	0.249	-0.187455
	0.249	-0.188949
	0.25	-0.189747
	0.251	-0.190906
	0.252	-0.19162
	0.253	-0.192572
	0.253	-0.194223
	0.254	-0.194999
	0.255	-0.195448
	0.256	-0.196244
	0.257	-0.195972
	0.257	-0.196075
	0.258	-0.196051
	0.259	-0.195911
	0.26	-0.196392
	0.261	-0.196661
	0.261	-0.197312
	0.262	-0.198508
	0.263	-0.19953
	0.264	-0.200642
	0.265	-0.201635
	0.265	-0.201922
	0.266	-0.201509
	0.267	-0.200909
	0.268	-0.201159
	0.269	-0.20222
	0.269	-0.202592
	0.27	-0.202585
	0.271	-0.202488
	0.272	-0.202722
	0.273	-0.202699
	0.273	-0.201313
	0.274	-0.201165
	0.275	-0.200754
	0.276	-0.201249
	0.277	-0.202265
	0.277	-0.203014
	0.278	-0.205156
	0.279	-0.205208
	0.28	-0.205874
	0.281	-0.205538
	0.281	-0.205913
	0.282	-0.206029
	0.283	-0.205892
	0.284	-0.20642
	0.285	-0.207077
	0.285	-0.206144
	0.286	-0.205083
	0.287	-0.205594
	0.288	-0.206283
	0.289	-0.206126
	0.289	-0.205926
	0.29	-0.205645
	0.291	-0.20493
	0.292	-0.204174
	0.293	-0.203423
	0.294	-0.203008
	0.294	-0.203393
	0.295	-0.203981
	0.296	-0.205315
	0.297	-0.205138
	0.298	-0.204854
	0.298	-0.204961
	0.299	-0.204914
	0.3	-0.204805
	0.301	-0.206096
	0.302	-0.205982
	0.302	-0.207175
	0.303	-0.208177
	0.304	-0.207997
	0.305	-0.207782
	0.306	-0.207018
	0.306	-0.206387
	0.307	-0.206064
	0.308	-0.206207
	0.309	-0.207716
	0.31	-0.207094
	0.31	-0.205696
	0.311	-0.205346
	0.312	-0.204803
	0.313	-0.203954
	0.314	-0.204306
	0.314	-0.205097
	0.315	-0.205156
	0.316	-0.205652
	0.317	-0.206524
	0.318	-0.206412
	0.318	-0.206166
	0.319	-0.205462
	0.32	-0.204997
	0.321	-0.204707
	0.322	-0.205714
	0.322	-0.20652
	0.323	-0.206448
	0.324	-0.206809
	0.325	-0.206951
	0.326	-0.205789
	0.326	-0.206462
	0.327	-0.206568
	0.328	-0.207462
	0.329	-0.207563
	0.33	-0.207408
	0.33	-0.207729
	0.331	-0.207716
	0.332	-0.208511
	0.333	-0.208915
	0.334	-0.209527
	0.334	-0.2095
	0.335	-0.208715
	0.336	-0.206936
	0.337	-0.204904
	0.338	-0.203846
	0.338	-0.203707
	0.339	-0.203829
	0.34	-0.204041
	0.341	-0.204875
	0.342	-0.205899
	0.342	-0.206169
	0.343	-0.205627
	0.344	-0.204806
	0.345	-0.204097
	0.346	-0.204697
	0.346	-0.205836
	0.347	-0.207043
	0.348	-0.207676
	0.349	-0.209154
	0.35	-0.209551
	0.35	-0.208424
	0.351	-0.210181
	0.352	-0.211728
	0.353	-0.212732
	0.354	-0.214384
	0.354	-0.215723
	0.355	-0.216197
	0.356	-0.217101
	0.357	-0.218161
	0.358	-0.218223
	0.358	-0.2191
	0.359	-0.219705
	0.36	-0.220865
	0.361	-0.221715
	0.362	-0.222501
	0.362	-0.223108
	0.363	-0.223669
	0.364	-0.224661
	0.365	-0.225763
	0.366	-0.226421
	0.366	-0.225894
	0.367	-0.225137
	0.368	-0.224495
	0.369	-0.224658
	0.37	-0.22387
	0.37	-0.222701
	0.371	-0.222383
	0.372	-0.222724
	0.373	-0.223438
	0.374	-0.222641
	0.374	-0.222683
	0.375	-0.222663
	0.376	-0.222378
	0.377	-0.221827
	0.378	-0.222832
	0.378	-0.223005
	0.379	-0.223583
	0.38	-0.223727
	0.381	-0.223518
	0.382	-0.223229
	0.382	-0.223107
	0.383	-0.222936
	0.384	-0.223256
	0.385	-0.223713
	0.386	-0.224565
	0.386	-0.225731
	0.387	-0.226525
	0.388	-0.226371
	0.389	-0.225934
	0.39	-0.226019
	0.39	-0.226007
	0.391	-0.226015
	0.392	-0.226032
	0.393	-0.225538
	0.394	-0.225961
	0.394	-0.226007
	0.395	-0.225994
	0.396	-0.225903
	0.397	-0.226474
	0.398	-0.227205
	0.398	-0.22704
	0.399	-0.226714
	0.4	-0.225568
	0.401	-0.224607
	0.402	-0.223057
	0.402	-0.2218
	0.403	-0.220132
	0.404	-0.217658
	0.405	-0.215867
	0.406	-0.213969
	0.406	-0.21193
	0.407	-0.211279
	0.408	-0.210499
	0.409	-0.210412
	0.41	-0.210341
	0.41	-0.210073
	0.411	-0.210172
	0.412	-0.211079
	0.413	-0.210792
	0.414	-0.210517
	0.414	-0.210708
	0.415	-0.211084
	0.416	-0.21129
	0.417	-0.211458
	0.418	-0.212592
	0.418	-0.213853
	0.419	-0.214762
	0.42	-0.215907
	0.421	-0.217221
	0.422	-0.217887
	0.422	-0.218657
	0.423	-0.218721
	0.424	-0.218428
	0.425	-0.218049
	0.426	-0.217865
	0.426	-0.217557
	0.427	-0.216936
	0.428	-0.215177
	0.429	-0.214899
	0.43	-0.214995
	0.43	-0.214683
	0.431	-0.214529
	0.432	-0.214617
	0.433	-0.214341
	0.434	-0.214038
	0.434	-0.214524
	0.435	-0.213949
	0.436	-0.214469
	0.437	-0.215224
	0.438	-0.215367
	0.438	-0.215108
	0.439	-0.214962
	0.44	-0.21518
	0.441	-0.215001
	0.442	-0.21502
	0.443	-0.215718
	0.443	-0.216493
	0.444	-0.217448
	0.445	-0.219434
	0.446	-0.22114
	0.447	-0.222659
	0.447	-0.223665
	0.448	-0.225318
	0.449	-0.226444
	0.45	-0.227026
	0.451	-0.229164
	0.451	-0.2307
	0.452	-0.231705
	0.453	-0.232476
	0.454	-0.23343
	0.455	-0.233896
	0.455	-0.234115
	0.456	-0.234858
	0.457	-0.234231
	0.458	-0.234234
	0.459	-0.234331
	0.459	-0.234954
	0.46	-0.235601
	0.461	-0.235293
	0.462	-0.234587
	0.463	-0.233994
	0.463	-0.232758
	0.464	-0.233159
	0.465	-0.23356
	0.466	-0.233592
	0.467	-0.233332
	0.467	-0.233055
	0.468	-0.23306
	0.469	-0.233192
	0.47	-0.233651
	0.471	-0.234702
	0.471	-0.235497
	0.472	-0.235716
	0.473	-0.236567
	0.474	-0.237727
	0.475	-0.238116
	0.475	-0.240152
	0.476	-0.241835
	0.477	-0.242469
	0.478	-0.243304
	0.479	-0.244091
	0.479	-0.24368
	0.48	-0.244094
	0.481	-0.242872
	0.482	-0.24207
	0.483	-0.241924
	0.483	-0.242558
	0.484	-0.243069
	0.485	-0.242695
	0.486	-0.24277
	0.487	-0.242824
	0.487	-0.242833
	0.488	-0.242999
	0.489	-0.243119
	0.49	-0.243293
	0.491	-0.243904
	0.491	-0.244874
	0.492	-0.245012
	0.493	-0.244119
	0.494	-0.243997
	0.495	-0.243963
	0.495	-0.244439
	0.496	-0.24396
	0.497	-0.242594
	0.498	-0.241281
	0.499	-0.240794
	0.499	-0.242154
	0.5	-0.241801
	0.501	-0.241923
	0.502	-0.24235
	0.503	-0.243116
	0.503	-0.243017
	0.504	-0.244165
	0.505	-0.245256
	0.506	-0.245632
	0.507	-0.246072
	0.507	-0.246748
	0.508	-0.247359
	0.509	-0.247699
	0.51	-0.248014
	0.511	-0.248245
	0.511	-0.247896
	0.512	-0.246934
	0.513	-0.246006
	0.514	-0.245499
	0.515	-0.244924
	0.515	-0.244085
	0.516	-0.243175
	0.517	-0.242071
	0.518	-0.240795
	0.519	-0.240056
	0.519	-0.239673
	0.52	-0.239409
	0.521	-0.240092
	0.522	-0.239881
	0.523	-0.240564
	0.523	-0.241081
	0.524	-0.240801
	0.525	-0.240822
	0.526	-0.24052
	0.527	-0.240503
	0.527	-0.240244
	0.528	-0.239854
	0.529	-0.240146
	0.53	-0.240462
	0.531	-0.240273
	0.531	-0.239806
	0.532	-0.23928
	0.533	-0.239007
	0.534	-0.239305
	0.535	-0.239337
	0.535	-0.238165
	0.536	-0.236971
	0.537	-0.236801
	0.538	-0.237444
	0.539	-0.238907
	0.539	-0.239905
	0.54	-0.239794
	0.541	-0.239418
	0.542	-0.239715
	0.543	-0.239875
	0.543	-0.238902
	0.544	-0.238357
	0.545	-0.238877
	0.546	-0.238417
	0.547	-0.238141
	0.547	-0.237541
	0.548	-0.23693
	0.549	-0.237111
	0.55	-0.237228
	0.551	-0.237848
	0.551	-0.238229
	0.552	-0.238359
	0.553	-0.239179
	0.554	-0.240671
	0.555	-0.241835
	0.555	-0.241881
	0.556	-0.24184
	0.557	-0.242608
	0.558	-0.242832
	0.559	-0.241966
	0.559	-0.241276
	0.56	-0.240691
	0.561	-0.240076
	0.562	-0.239323
	0.563	-0.237744
	0.563	-0.237022
	0.564	-0.237217
	0.565	-0.236368
	0.566	-0.235902
	0.567	-0.236179
	0.567	-0.235649
	0.568	-0.235867
	0.569	-0.235399
	0.57	-0.234059
	0.571	-0.232011
	0.571	-0.231043
	0.572	-0.230573
	0.573	-0.230192
	0.574	-0.229629
	0.575	-0.229168
	0.575	-0.228272
	0.576	-0.227889
	0.577	-0.228767
	0.578	-0.229106
	0.579	-0.229229
	0.579	-0.229234
	0.58	-0.22867
	0.581	-0.228204
	0.582	-0.227537
	0.583	-0.226503
	0.583	-0.225253
	0.584	-0.223413
	0.585	-0.22238
	0.586	-0.222532
	0.587	-0.223252
	0.587	-0.223206
	0.588	-0.222135
	0.589	-0.2211
	0.59	-0.220337
	0.591	-0.219053
	0.592	-0.21794
	0.592	-0.216042
	0.593	-0.215839
	0.594	-0.215192
	0.595	-0.214305
	0.596	-0.212394
	0.596	-0.210163
	0.597	-0.209898
	0.598	-0.209673
	0.599	-0.208183
	0.6	-0.207396
	0.6	-0.207667
	0.601	-0.207048
	0.602	-0.206129
	0.603	-0.20502
	0.604	-0.204841
	0.604	-0.204916
	0.605	-0.204184
	0.606	-0.202754
	0.607	-0.201229
	0.608	-0.199348
	0.608	-0.197518
	0.609	-0.197097
	0.61	-0.197609
	0.611	-0.198189
	0.612	-0.198765
	0.612	-0.199237
	0.613	-0.19903
	0.614	-0.198241
	0.615	-0.197507
	0.616	-0.197051
	0.616	-0.196955
	0.617	-0.197088
	0.618	-0.19602
	0.619	-0.195752
	0.62	-0.194558
	0.62	-0.191879
	0.621	-0.190813
	0.622	-0.190322
	0.623	-0.19037
	0.624	-0.189952
	0.624	-0.189525
	0.625	-0.189857
	0.626	-0.190952
	0.627	-0.190917
	0.628	-0.19033
	0.628	-0.189317
	0.629	-0.189097
	0.63	-0.189388
	0.631	-0.18952
	0.632	-0.189275
	0.632	-0.188702
	0.633	-0.189044
	0.634	-0.189676
	0.635	-0.189281
	0.636	-0.188866
	0.636	-0.188423
	0.637	-0.188365
	0.638	-0.189409
	0.639	-0.189775
	0.64	-0.189317
	0.64	-0.188409
	0.641	-0.188526
	0.642	-0.187608
	0.643	-0.187427
	0.644	-0.1875
	0.644	-0.188776
	0.645	-0.188856
	0.646	-0.188125
	0.647	-0.187803
	0.648	-0.188786
	0.648	-0.18905
	0.649	-0.188353
	0.65	-0.188208
	0.651	-0.186666
	0.652	-0.184739
	0.652	-0.183672
	0.653	-0.183534
	0.654	-0.183782
	0.655	-0.184536
	0.656	-0.185774
	0.656	-0.186691
	0.657	-0.186817
	0.658	-0.186318
	0.659	-0.186141
	0.66	-0.18612
	0.66	-0.185127
	0.661	-0.184951
	0.662	-0.185464
	0.663	-0.184837
	0.664	-0.184002
	0.664	-0.183974
	0.665	-0.184851
	0.666	-0.185973
	0.667	-0.186396
	0.668	-0.187086
	0.668	-0.187117
	0.669	-0.187246
	0.67	-0.188283
	0.671	-0.188831
	0.672	-0.18938
	0.672	-0.189138
	0.673	-0.19027
	0.674	-0.190161
	0.675	-0.188911
	0.676	-0.18864
	0.676	-0.188516
	0.677	-0.188536
	0.678	-0.189695
	0.679	-0.190288
	0.68	-0.190449
	0.68	-0.190063
	0.681	-0.190728
	0.682	-0.191774
	0.683	-0.192514
	0.684	-0.19366
	0.684	-0.194904
	0.685	-0.195591
	0.686	-0.195462
	0.687	-0.196563
	0.688	-0.198485
	0.688	-0.199603
	0.689	-0.200413
	0.69	-0.202393
	0.691	-0.203997
	0.692	-0.204687
	0.692	-0.205635
	0.693	-0.206677
	0.694	-0.206492
	0.695	-0.206174
	0.696	-0.205903
	0.696	-0.205644
	0.697	-0.204539
	0.698	-0.202596
	0.699	-0.201199
	0.7	-0.201406
	0.7	-0.201878
	0.701	-0.202173
	0.702	-0.20234
	0.703	-0.202202
	0.704	-0.20335
	0.704	-0.204692
	0.705	-0.204733
	0.706	-0.205115
	0.707	-0.204591
	0.708	-0.20397
	0.708	-0.20265
	0.709	-0.201214
	0.71	-0.200126
	0.711	-0.198966
	0.712	-0.198327
	0.712	-0.197695
	0.713	-0.197095
	0.714	-0.19747
	0.715	-0.196879
	0.716	-0.197653
	0.716	-0.198651
	0.717	-0.198287
	0.718	-0.198457
	0.719	-0.198196
	0.72	-0.197458
	0.72	-0.196776
	0.721	-0.195732
	0.722	-0.194432
	0.723	-0.193814
	0.724	-0.193483
	0.724	-0.191726
	0.725	-0.19135
	0.726	-0.19139
	0.727	-0.190574
	0.728	-0.189657
	0.728	-0.189309
	0.729	-0.188674
	0.73	-0.188444
	0.731	-0.188442
	0.732	-0.187113
	0.732	-0.185186
	0.733	-0.184168
	0.734	-0.18332
	0.735	-0.1831
	0.736	-0.182255
	0.736	-0.18216
	0.737	-0.1817
	0.738	-0.180387
	0.739	-0.179898
	0.74	-0.179787
	0.741	-0.181125
	0.741	-0.182678
	0.742	-0.182262
	0.743	-0.180949
	0.744	-0.180524
	0.745	-0.180761
	0.745	-0.181424
	0.746	-0.181985
	0.747	-0.181794
	0.748	-0.181331
	0.749	-0.182059
	0.749	-0.180101
	0.75	-0.180288
	0.751	-0.179505
	0.752	-0.180778
	0.753	-0.181519
	0.753	-0.18176
	0.754	-0.181772
	0.755	-0.181307
	0.756	-0.180796
	0.757	-0.18054
	0.757	-0.180792
	0.758	-0.180955
	0.759	-0.180802
	0.76	-0.181389
	0.761	-0.182041
	0.761	-0.181473
	0.762	-0.180836
	0.763	-0.18065
	0.764	-0.180795
	0.765	-0.181258
	0.765	-0.182315
	0.766	-0.182618
	0.767	-0.184835
	0.768	-0.185142
	0.769	-0.185487
	0.769	-0.185856
	0.77	-0.186982
	0.771	-0.187202
	0.772	-0.187353
	0.773	-0.186977
	0.773	-0.187786
	0.774	-0.189103
	0.775	-0.189166
	0.776	-0.188032
	0.777	-0.187262
	0.777	-0.186829
	0.778	-0.187082
	0.779	-0.188694
	0.78	-0.190536
	0.781	-0.19146
	0.781	-0.191689
	0.782	-0.191192
	0.783	-0.190173
	0.784	-0.19087
	0.785	-0.1927
	0.785	-0.192727
	0.786	-0.193326
	0.787	-0.193759
	0.788	-0.193634
	0.789	-0.193614
	0.789	-0.193703
	0.79	-0.193017
	0.791	-0.194147
	0.792	-0.194623
	0.793	-0.195315
	0.793	-0.194511
	0.794	-0.19395
	0.795	-0.19443
	0.796	-0.19455
	0.797	-0.195334
	0.797	-0.196801
	0.798	-0.197293
	0.799	-0.197507
	0.8	-0.197558
	0.801	-0.197938
	0.801	-0.197919
	0.802	-0.197634
	0.803	-0.19863
	0.804	-0.200125
	0.805	-0.201229
	0.805	-0.203125
	0.806	-0.205349
	0.807	-0.207154
	0.808	-0.208288
	0.809	-0.208427
	0.809	-0.20919
	0.81	-0.210464
	0.811	-0.21113
	0.812	-0.211444
	0.813	-0.212314
	0.813	-0.212371
	0.814	-0.2111
	0.815	-0.211315
	0.816	-0.212341
	0.817	-0.214596
	0.817	-0.21783
	0.818	-0.219775
	0.819	-0.221597
	0.82	-0.222819
	0.821	-0.221577
	0.821	-0.220835
	0.822	-0.221234
	0.823	-0.221763
	0.824	-0.222838
	0.825	-0.224118
	0.825	-0.224865
	0.826	-0.225482
	0.827	-0.226342
	0.828	-0.227467
	0.829	-0.228691
	0.829	-0.229616
	0.83	-0.23066
	0.831	-0.231812
	0.832	-0.232584
	0.833	-0.232675
	0.833	-0.232281
	0.834	-0.232569
	0.835	-0.233466
	0.836	-0.234902
	0.837	-0.234649
	0.837	-0.234764
	0.838	-0.234224
	0.839	-0.232899
	0.84	-0.233389
	0.841	-0.23331
	0.841	-0.233724
	0.842	-0.233201
	0.843	-0.233304
	0.844	-0.233311
	0.845	-0.233
	0.845	-0.233153
	0.846	-0.233078
	0.847	-0.231882
	0.848	-0.230704
	0.849	-0.229592
	0.849	-0.2287
	0.85	-0.228385
	0.851	-0.227474
	0.852	-0.226643
	0.853	-0.226593
	0.853	-0.225704
	0.854	-0.225012
	0.855	-0.225806
	0.856	-0.226707
	0.857	-0.22683
	0.857	-0.226817
	0.858	-0.226619
	0.859	-0.226723
	0.86	-0.226147
	0.861	-0.226679
	0.861	-0.227689
	0.862	-0.229723
	0.863	-0.231612
	0.864	-0.231415
	0.865	-0.232121
	0.865	-0.232313
	0.866	-0.232063
	0.867	-0.231184
	0.868	-0.23039
	0.869	-0.230125
	0.869	-0.229673
	0.87	-0.229565
	0.871	-0.228918
	0.872	-0.2282
	0.873	-0.227864
	0.873	-0.227674
	0.874	-0.228034
	0.875	-0.22823
	0.876	-0.228091
	0.877	-0.227949
	0.877	-0.227534
	0.878	-0.227897
	0.879	-0.228407
	0.88	-0.228834
	0.881	-0.22893
	0.881	-0.227898
	0.882	-0.22658
	0.883	-0.22641
	0.884	-0.226935
	0.885	-0.226319
	0.885	-0.226333
	0.886	-0.225434
	0.887	-0.223945
	0.888	-0.223625
	0.889	-0.223592
	0.889	-0.222105
	0.89	-0.221434
	0.891	-0.221256
	0.892	-0.220187
	0.893	-0.218753
	0.894	-0.217028
	0.894	-0.215536
	0.895	-0.213145
	0.896	-0.210513
	0.897	-0.2082
	0.898	-0.205436
	0.898	-0.202289
	0.899	-0.199479
	0.9	-0.197191
	0.901	-0.194915
	0.902	-0.193017
	0.902	-0.191115
	0.903	-0.188855
	0.904	-0.186645
	0.905	-0.183423
	0.906	-0.181385
	0.906	-0.17891
	0.907	-0.178367
	0.908	-0.176578
	0.909	-0.175677
	0.91	-0.172872
	0.91	-0.168873
	0.911	-0.165923
	0.912	-0.161423
	0.913	-0.159907
	0.914	-0.157523
	0.914	-0.156033
	0.915	-0.15472
	0.916	-0.153264
	0.917	-0.151486
	0.918	-0.149144
	0.918	-0.146171
	0.919	-0.142765
	0.92	-0.139812
	0.921	-0.137259
	0.922	-0.134789
	0.922	-0.133012
	0.923	-0.131923
	0.924	-0.130557
	0.925	-0.128921
	0.926	-0.127651
	0.926	-0.126244
	0.927	-0.124515
	0.928	-0.123789
	0.929	-0.122621
	0.93	-0.120309
	0.93	-0.119053
	0.931	-0.119256
	0.932	-0.118554
	0.933	-0.117416
	0.934	-0.118624
	0.934	-0.11954
	0.935	-0.118815
	0.936	-0.120732
	0.937	-0.123342
	0.938	-0.125142
	0.938	-0.126487
	0.939	-0.1274
	0.94	-0.129623
	0.941	-0.131711
	0.942	-0.133347
	0.942	-0.133928
	0.943	-0.134106
	0.944	-0.134902
	0.945	-0.135756
	0.946	-0.136556
	0.946	-0.137656
	0.947	-0.138805
	0.948	-0.139176
	0.949	-0.139499
	0.95	-0.140831
	0.95	-0.14282
	0.951	-0.145524
	0.952	-0.148129
	0.953	-0.151028
	0.954	-0.153589
	0.954	-0.15432
	0.955	-0.155324
	0.956	-0.155449
	0.957	-0.156672
	0.958	-0.156909
	0.958	-0.157213
	0.959	-0.158197
	0.96	-0.160626
	0.961	-0.16376
	0.962	-0.164769
	0.962	-0.165
	0.963	-0.166364
	0.964	-0.166839
	0.965	-0.167271
	0.966	-0.16814
	0.966	-0.168353
	0.967	-0.167819
	0.968	-0.168102
	0.969	-0.167878
	0.97	-0.167742
	0.97	-0.168645
	0.971	-0.169652
	0.972	-0.169698
	0.973	-0.169565
	0.974	-0.169568
	0.974	-0.168963
	0.975	-0.168145
	0.976	-0.167601
	0.977	-0.1666
	0.978	-0.165293
	0.978	-0.164407
	0.979	-0.163356
	0.98	-0.16356
	0.981	-0.164264
	0.982	-0.162852
	0.982	-0.162035
	0.983	-0.161731
	0.984	-0.162025
	0.985	-0.161549
	0.986	-0.159334
	0.986	-0.157457
	0.987	-0.155884
	0.988	-0.154787
	0.989	-0.154257
	0.99	-0.15329
	0.99	-0.151616
	0.991	-0.149398
	0.992	-0.148375
	0.993	-0.147876
	0.994	-0.146991
	0.994	-0.14647
	0.995	-0.146507
	0.996	-0.145933
	0.997	-0.145773
	0.998	-0.146045
	0.998	-0.145839
	0.999	-0.146605
	1	-0.148027
	1.001	-0.149027
	1.002	-0.149041
	1.002	-0.148594
	1.003	-0.148925
	1.004	-0.150322
	1.005	-0.151372
	1.006	-0.152282
	1.006	-0.153234
	1.007	-0.153361
	1.008	-0.152903
	1.009	-0.153597
	1.01	-0.155187
	1.01	-0.157163
	1.011	-0.158433
	1.012	-0.158996
	1.013	-0.15961
	1.014	-0.159886
	1.014	-0.159892
	1.015	-0.16034
	1.016	-0.161401
	1.017	-0.162507
	1.018	-0.163347
	1.018	-0.164675
	1.019	-0.166384
	1.02	-0.167084
	1.021	-0.167995
	1.022	-0.169063
	1.022	-0.169651
	1.023	-0.169679
	1.024	-0.169294
	1.025	-0.16864
	1.026	-0.168169
	1.026	-0.168951
	1.027	-0.169812
	1.028	-0.171468
	1.029	-0.173861
	1.03	-0.17623
	1.03	-0.178303
	1.031	-0.179884
	1.032	-0.181119
	1.033	-0.182596
	1.034	-0.184013
	1.034	-0.184992
	1.035	-0.186294
	1.036	-0.187478
	1.037	-0.188226
	1.038	-0.189357
	1.038	-0.190759
	1.039	-0.192996
	1.04	-0.193612
	1.041	-0.194736
	1.042	-0.195383
	1.043	-0.195301
	1.043	-0.195385
	1.044	-0.192536
	1.045	-0.187367
	1.046	-0.182781
	1.047	-0.179833
	1.047	-0.17914
	1.048	-0.17936
	1.049	-0.179792
	1.05	-0.180975
	1.051	-0.182142
	1.051	-0.182924
	1.052	-0.183611
	1.053	-0.183734
	1.054	-0.184078
	1.055	-0.18475
	1.055	-0.184911
	1.056	-0.185276
	1.057	-0.186175
	1.058	-0.186469
	1.059	-0.186463
	1.059	-0.18706
	1.06	-0.187372
	1.061	-0.18911
	1.062	-0.189905
	1.063	-0.191483
	1.063	-0.192531
	1.064	-0.19305
	1.065	-0.193348
	1.066	-0.195386
	1.067	-0.196924
	1.067	-0.198038
	1.068	-0.198291
	1.069	-0.197856
	1.07	-0.197828
	1.071	-0.197435
	1.071	-0.196912
	1.072	-0.197124
	1.073	-0.197363
	1.074	-0.197859
	1.075	-0.199285
	1.075	-0.20103
	1.076	-0.202208
	1.077	-0.203331
	1.078	-0.203817
	1.079	-0.204291
	1.079	-0.20392
	1.08	-0.204138
	1.081	-0.205483
	1.082	-0.206952
	1.083	-0.206504
	1.083	-0.207353
	1.084	-0.208894
	1.085	-0.210218
	1.086	-0.215578
	1.087	-0.223263
	1.087	-0.229095
	1.088	-0.23375
	1.089	-0.234708
	1.09	-0.234529
	1.091	-0.234871
	1.091	-0.235452
	1.092	-0.235651
	1.093	-0.235695
	1.094	-0.23536
	1.095	-0.234885
	1.095	-0.235407
	1.096	-0.236653
	1.097	-0.238012
	1.098	-0.23903
	1.099	-0.240027
	1.099	-0.241228
	1.1	-0.242534
	1.101	-0.243097
	1.102	-0.244471
	1.103	-0.244346
	1.103	-0.245437
	1.104	-0.244786
	1.105	-0.243562
	1.106	-0.243695
	1.107	-0.24424
	1.107	-0.244978
	1.108	-0.246459
	1.109	-0.246683
	1.11	-0.247982
	1.111	-0.248741
	1.111	-0.2489
	1.112	-0.249447
	1.113	-0.250127
	1.114	-0.250025
	1.115	-0.25005
	1.115	-0.250627
	1.116	-0.250586
	1.117	-0.250619
	1.118	-0.251105
	1.119	-0.251277
	1.119	-0.251669
	1.12	-0.251917
	1.121	-0.252402
	1.122	-0.251697
	1.123	-0.250269
	1.123	-0.248951
	1.124	-0.24943
	1.125	-0.247937
	1.126	-0.248094
	1.127	-0.247256
	1.127	-0.246313
	1.128	-0.245437
	1.129	-0.244946
	1.13	-0.244612
	1.131	-0.245486
	1.131	-0.245764
	1.132	-0.245479
	1.133	-0.245666
	1.134	-0.245506
	1.135	-0.245124
	1.135	-0.245761
	1.136	-0.247106
	1.137	-0.247567
	1.138	-0.247318
	1.139	-0.247037
	1.139	-0.246648
	1.14	-0.246047
	1.141	-0.245648
	1.142	-0.245475
	1.143	-0.245102
	1.143	-0.244995
	1.144	-0.244984
	1.145	-0.24415
	1.146	-0.243949
	1.147	-0.245065
	1.147	-0.245808
	1.148	-0.244922
	1.149	-0.244264
	1.15	-0.244796
	1.151	-0.247034
	1.151	-0.24795
	1.152	-0.249891
	1.153	-0.2511
	1.154	-0.252572
	1.155	-0.253315
	1.155	-0.254681
	1.156	-0.25518
	1.157	-0.25485
	1.158	-0.255788
	1.159	-0.256335
	1.159	-0.256214
	1.16	-0.255907
	1.161	-0.257001
	1.162	-0.258048
	1.163	-0.258377
	1.163	-0.259072
	1.164	-0.260794
	1.165	-0.262519
	1.166	-0.262584
	1.167	-0.262376
	1.167	-0.261397
	1.168	-0.262111
	1.169	-0.261945
	1.17	-0.262777
	1.171	-0.263576
	1.171	-0.262059
	1.172	-0.263247
	1.173	-0.264339
	1.174	-0.264671
	1.175	-0.264294
	1.175	-0.264943
	1.176	-0.26564
	1.177	-0.2663
	1.178	-0.266625
	1.179	-0.266891
	1.179	-0.266984
	1.18	-0.267892
	1.181	-0.269106
	1.182	-0.270163
	1.183	-0.270872
	1.183	-0.271483
	1.184	-0.27256
	1.185	-0.273163
	1.186	-0.273443
	1.187	-0.274593
	1.187	-0.276162
	1.188	-0.27741
	1.189	-0.277303
	1.19	-0.278873
	1.191	-0.278883
	1.192	-0.278349
	1.192	-0.277272
	1.193	-0.276688
	1.194	-0.276758
	1.195	-0.276501
	1.196	-0.276209
	1.196	-0.276739
	1.197	-0.276869
	1.198	-0.277199
	1.199	-0.277882
	1.2	-0.277774
	1.2	-0.277597
	1.201	-0.278353
	1.202	-0.278757
	1.203	-0.278052
	1.204	-0.277335
	1.204	-0.277591
	1.205	-0.278342
	1.206	-0.277708
	1.207	-0.276945
	1.208	-0.277821
	1.208	-0.279416
	1.209	-0.280815
	1.21	-0.281933
	1.211	-0.283074
	1.212	-0.283133
	1.212	-0.283093
	1.213	-0.283831
	1.214	-0.284182
	1.215	-0.28414
	1.216	-0.285042
	1.216	-0.285563
	1.217	-0.286599
	1.218	-0.287338
	1.219	-0.287567
	1.22	-0.287826
	1.22	-0.288424
	1.221	-0.288648
	1.222	-0.288256
	1.223	-0.287844
	1.224	-0.287849
	1.224	-0.287896
	1.225	-0.287815
	1.226	-0.28763
	1.227	-0.287293
	1.228	-0.28767
	1.228	-0.288055
	1.229	-0.287158
	1.23	-0.287366
	1.231	-0.288363
	1.232	-0.289179
	1.232	-0.289872
	1.233	-0.290436
	1.234	-0.290819
	1.235	-0.291205
	1.236	-0.292048
	1.236	-0.292924
	1.237	-0.293181
	1.238	-0.292393
	1.239	-0.292297
	1.24	-0.29257
	1.24	-0.292339
	1.241	-0.292081
	1.242	-0.292419
	1.243	-0.29336
	1.244	-0.293
	1.244	-0.292606
	1.245	-0.293893
	1.246	-0.294379
	1.247	-0.294319
	1.248	-0.294551
	1.248	-0.294946
	1.249	-0.29535
	1.25	-0.295971
	1.251	-0.295832
	1.252	-0.29594
	1.252	-0.295684
	1.253	-0.29643
	1.254	-0.296851
	1.255	-0.296316
	1.256	-0.296245
	1.256	-0.296345
	1.257	-0.296393
	1.258	-0.296343
	1.259	-0.296032
	1.26	-0.296131
	1.26	-0.297015
	1.261	-0.297877
	1.262	-0.297973
	1.263	-0.297575
	1.264	-0.297473
	1.264	-0.297686
	1.265	-0.297361
	1.266	-0.297265
	1.267	-0.297702
	1.268	-0.297722
	1.268	-0.297942
	1.269	-0.297503
	1.27	-0.29731
	1.271	-0.297911
	1.272	-0.298044
	1.272	-0.29779
	1.273	-0.297814
	1.274	-0.297244
	1.275	-0.297435
	1.276	-0.297575
	1.276	-0.296824
	1.277	-0.295665
	1.278	-0.295065
	1.279	-0.296216
	1.28	-0.296775
	1.28	-0.297183
	1.281	-0.297471
	1.282	-0.297534
	1.283	-0.297982
	1.284	-0.298156
	1.284	-0.296569
	1.285	-0.297392
	1.286	-0.29904
	1.287	-0.298643
	1.288	-0.29901
	1.288	-0.298679
	1.289	-0.299901
	1.29	-0.301383
	1.291	-0.302048
	1.292	-0.302348
	1.292	-0.302713
	1.293	-0.303202
	1.294	-0.303239
	1.295	-0.30484
	1.296	-0.304936
	1.296	-0.306757
	1.297	-0.308675
	1.298	-0.309727
	1.299	-0.310933
	1.3	-0.31213
	1.3	-0.313276
	1.301	-0.313804
	1.302	-0.313862
	1.303	-0.313804
	1.304	-0.313426
	1.304	-0.313386
	1.305	-0.314583
	1.306	-0.315858
	1.307	-0.316555
	1.308	-0.317426
	1.308	-0.31803
	1.309	-0.317679
	1.31	-0.318014
	1.311	-0.317849
	1.312	-0.317629
	1.312	-0.318034
	1.313	-0.318167
	1.314	-0.317837
	1.315	-0.317704
	1.316	-0.318015
	1.316	-0.318873
	1.317	-0.319779
	1.318	-0.319634
	1.319	-0.319255
	1.32	-0.319028
	1.32	-0.319076
	1.321	-0.318585
	1.322	-0.318343
	1.323	-0.319214
	1.324	-0.318444
	1.324	-0.318695
	1.325	-0.319424
	1.326	-0.320302
	1.327	-0.321535
	1.328	-0.322209
	1.328	-0.322217
	1.329	-0.322776
	1.33	-0.322914
	1.331	-0.323762
	1.332	-0.323889
	1.332	-0.323213
	1.333	-0.323899
	1.334	-0.32546
	1.335	-0.326026
	1.336	-0.325838
	1.336	-0.325194
	1.337	-0.324132
	1.338	-0.324027
	1.339	-0.323646
	1.34	-0.322647
	1.341	-0.322708
	1.341	-0.321942
	1.342	-0.321613
	1.343	-0.320805
	1.344	-0.321134
	1.345	-0.320523
	1.345	-0.32025
	1.346	-0.320159
	1.347	-0.319769
	1.348	-0.318545
	1.349	-0.318569
	1.349	-0.31869
	1.35	-0.319336
	1.351	-0.320016
	1.352	-0.319794
	1.353	-0.319954
	1.353	-0.31989
	1.354	-0.319243
	1.355	-0.319277
	1.356	-0.319916
	1.357	-0.32016
	1.357	-0.319814
	1.358	-0.318755
	1.359	-0.317402
	1.36	-0.31737
	1.361	-0.317863
	1.361	-0.317901
	1.362	-0.317807
	1.363	-0.317882
	1.364	-0.316912
	1.365	-0.316406
	1.365	-0.317496
	1.366	-0.317211
	1.367	-0.316682
	1.368	-0.315149
	1.369	-0.315273
	1.369	-0.314389
	1.37	-0.313978
	1.371	-0.31365
	1.372	-0.313826
	1.373	-0.313502
	1.373	-0.313155
	1.374	-0.313478
	1.375	-0.312244
	1.376	-0.310272
	1.377	-0.309394
	1.377	-0.309385
	1.378	-0.309507
	1.379	-0.309356
	1.38	-0.309511
	1.381	-0.310037
	1.381	-0.30987
	1.382	-0.308711
	1.383	-0.308083
	1.384	-0.308398
	1.385	-0.309064
	1.385	-0.309738
	1.386	-0.309157
	1.387	-0.308806
	1.388	-0.308742
	1.389	-0.308988
	1.389	-0.310016
	1.39	-0.30945
	1.391	-0.30937
	1.392	-0.3079
	1.393	-0.306779
	1.393	-0.306366
	1.394	-0.305726
	1.395	-0.305555
	1.396	-0.306123
	1.397	-0.306327
	1.397	-0.305814
	1.398	-0.305814
	1.399	-0.30631
	1.4	-0.306419
	1.401	-0.306008
	1.401	-0.305689
	1.402	-0.305864
	1.403	-0.306384
	1.404	-0.307135
	1.405	-0.30763
	1.405	-0.30812
	1.406	-0.307876
	1.407	-0.30674
	1.408	-0.306924
	1.409	-0.306524
	1.409	-0.30659
	1.41	-0.306781
	1.411	-0.30729
	1.412	-0.307482
	1.413	-0.307228
	1.413	-0.306232
	1.414	-0.306603
	1.415	-0.307113
	1.416	-0.306212
	1.417	-0.306652
	1.417	-0.306511
	1.418	-0.306103
	1.419	-0.306255
	1.42	-0.30652
	1.421	-0.306311
	1.421	-0.305447
	1.422	-0.304634
	1.423	-0.303862
	1.424	-0.303794
	1.425	-0.304642
	1.425	-0.304558
	1.426	-0.303367
	1.427	-0.30302
	1.428	-0.303365
	1.429	-0.302811
	1.429	-0.302589
	1.43	-0.301415
	1.431	-0.301385
	1.432	-0.301774
	1.433	-0.301461
	1.433	-0.302003
	1.434	-0.301752
	1.435	-0.301629
	1.436	-0.302545
	1.437	-0.303163
	1.437	-0.302542
	1.438	-0.301739
	1.439	-0.302223
	1.44	-0.301377
	1.441	-0.300975
	1.441	-0.302097
	1.442	-0.303197
	1.443	-0.303605
	1.444	-0.303508
	1.445	-0.302648
	1.445	-0.301619
	1.446	-0.300935
	1.447	-0.300423
	1.448	-0.300725
	1.449	-0.300658
	1.449	-0.30029
	1.45	-0.300773
	1.451	-0.300205
	1.452	-0.299528
	1.453	-0.299542
	1.453	-0.298761
	1.454	-0.298753
	1.455	-0.298816
	1.456	-0.29882
	1.457	-0.298474
	1.457	-0.298575
	1.458	-0.298024
	1.459	-0.297667
	1.46	-0.29698
	1.461	-0.296651
	1.461	-0.297037
	1.462	-0.298206
	1.463	-0.298123
	1.464	-0.297525
	1.465	-0.299523
	1.465	-0.300624
	1.466	-0.300774
	1.467	-0.301714
	1.468	-0.302549
	1.469	-0.302383
	1.469	-0.303006
	1.47	-0.303764
	1.471	-0.304828
	1.472	-0.305764
	1.473	-0.30541
	1.473	-0.305001
	1.474	-0.305226
	1.475	-0.30562
	1.476	-0.306666
	1.477	-0.307185
	1.477	-0.307515
	1.478	-0.308257
	1.479	-0.30875
	1.48	-0.308836
	1.481	-0.308373
	1.481	-0.308846
	1.482	-0.309234
	1.483	-0.308335
	1.484	-0.308357
	1.485	-0.308897
	1.485	-0.308373
	1.486	-0.309607
	1.487	-0.31109
	1.488	-0.312218
	1.489	-0.313292
	1.49	-0.312881
	1.49	-0.313584
	1.491	-0.312942
	1.492	-0.313799
	1.493	-0.314913
	1.494	-0.315492
	1.494	-0.31571
	1.495	-0.315306
	1.496	-0.314736
	1.497	-0.31468
	1.498	-0.314791
	1.498	-0.314834
	1.499	-0.314933
	1.5	-0.315384
	1.501	-0.316729
	1.502	-0.317713
	1.502	-0.317635
	1.503	-0.316916
	1.504	-0.31509
	1.505	-0.314694
	1.506	-0.314653
	1.506	-0.313454
	1.507	-0.313208
	1.508	-0.312519
	1.509	-0.312105
	1.51	-0.310809
	1.51	-0.311531
	1.511	-0.311339
	1.512	-0.31189
	1.513	-0.312497
	1.514	-0.312741
	1.514	-0.313375
	1.515	-0.313301
	1.516	-0.312972
	1.517	-0.313004
	1.518	-0.312939
	1.518	-0.312762
	1.519	-0.312149
	1.52	-0.312068
	1.521	-0.313047
	1.522	-0.314202
	1.522	-0.314955
	1.523	-0.315571
	1.524	-0.31631
	1.525	-0.316941
	1.526	-0.317127
	1.526	-0.317412
	1.527	-0.318075
	1.528	-0.317858
	1.529	-0.317209
	1.53	-0.316701
	1.53	-0.315642
	1.531	-0.316055
	1.532	-0.316371
	1.533	-0.316269
	1.534	-0.315522
	1.534	-0.315525
	1.535	-0.315094
	1.536	-0.315491
	1.537	-0.316653
	1.538	-0.317771
	1.538	-0.317457
	1.539	-0.317491
	1.54	-0.318077
	1.541	-0.318319
	1.542	-0.317323
	1.542	-0.316749
	1.543	-0.315982
	1.544	-0.315695
	1.545	-0.31726
	1.546	-0.318622
	1.546	-0.319856
	1.547	-0.320735
	1.548	-0.321116
	1.549	-0.321302
	1.55	-0.321749
	1.55	-0.322897
	1.551	-0.32389
	1.552	-0.324212
	1.553	-0.324169
	1.554	-0.324069
	1.554	-0.324158
	1.555	-0.32363
	1.556	-0.323371
	1.557	-0.32357
	1.558	-0.324584
	1.558	-0.325238
	1.559	-0.325386
	1.56	-0.325009
	1.561	-0.325013
	1.562	-0.324232
	1.562	-0.324006
	1.563	-0.32243
	1.564	-0.321749
	1.565	-0.321108
	1.566	-0.320991
	1.566	-0.32171
	1.567	-0.321615
	1.568	-0.320815
	1.569	-0.320309
	1.57	-0.320043
	1.57	-0.320269
	1.571	-0.32021
	1.572	-0.320608
	1.573	-0.321295
	1.574	-0.321782
	1.574	-0.322989
	1.575	-0.322873
	1.576	-0.322735
	1.577	-0.322854
	1.578	-0.32325
	1.578	-0.323698
	1.579	-0.323678
	1.58	-0.323407
	1.581	-0.323172
	1.582	-0.323058
	1.582	-0.322923
	1.583	-0.323571
	1.584	-0.324253
	1.585	-0.323747
	1.586	-0.324688
	1.586	-0.325982
	1.587	-0.326452
	1.588	-0.326684
	1.589	-0.326966
	1.59	-0.32734
	1.59	-0.327609
	1.591	-0.327629
	1.592	-0.327624
	1.593	-0.326466
	1.594	-0.32636
	1.594	-0.326238
	1.595	-0.326514
	1.596	-0.326076
	1.597	-0.326146
	1.598	-0.325656
	1.598	-0.32562
	1.599	-0.325261
	1.6	-0.324683
	1.601	-0.3238
[truncated: 24,010 more rows]
