# Supplementary material for: Structural insights into selective and dual antagonism of EP2 and EP4 prostaglandin receptors
Source: EMBO J. 2025 Oct 29;44(23):7242–62. doi: 10.1038/s44318-025-00611-0 (PMC12669672; doi:10.1038/s44318-025-00611-0)
Supplement: Supplementary file 10 — Appendix Figure Source Data [file 44318_2025_611_MOESM10_ESM.zip › Appendix Figure S1/S1C/Appendix Figure S1C.xlsx]

## Sheet: Sheet1
	ml	mAU
	0	-0.0562532
	0.001	-0.0627679
	0.002	-0.0694669
	0.003	-0.0755663
	0.004	-0.0812692
	0.005	-0.0878651
	0.005	-0.0941999
	0.006	-0.0998788
	0.007	-0.105809
	0.008	-0.111977
	0.009	-0.117508
	0.01	-0.121493
	0.01	-0.125791
	0.011	-0.130304
	0.012	-0.134174
	0.013	-0.137935
	0.014	-0.142202
	0.015	-0.146075
	0.015	-0.150201
	0.016	-0.154088
	0.017	-0.15784
	0.018	-0.161057
	0.019	-0.165147
	0.02	-0.169478
	0.02	-0.173935
	0.021	-0.179028
	0.022	-0.183499
	0.023	-0.18785
	0.024	-0.192817
	0.025	-0.197506
	0.025	-0.201732
	0.026	-0.205309
	0.027	-0.209206
	0.028	-0.212943
	0.029	-0.216845
	0.03	-0.220143
	0.03	-0.223345
	0.031	-0.226635
	0.032	-0.230285
	0.033	-0.233929
	0.034	-0.23794
	0.035	-0.24143
	0.035	-0.245417
	0.036	-0.249306
	0.037	-0.252644
	0.038	-0.257166
	0.039	-0.261668
	0.04	-0.26608
	0.04	-0.27064
	0.041	-0.274246
	0.042	-0.27838
	0.043	-0.282811
	0.044	-0.286851
	0.045	-0.291101
	0.045	-0.295075
	0.046	-0.299258
	0.047	-0.304278
	0.048	-0.308438
	0.049	-0.312358
	0.05	-0.315919
	0.05	-0.318265
	0.051	-0.322824
	0.052	-0.326792
	0.053	-0.33135
	0.054	-0.335656
	0.055	-0.340255
	0.055	-0.34261
	0.056	-0.345858
	0.057	-0.348278
	0.058	-0.352618
	0.059	-0.356435
	0.06	-0.360594
	0.06	-0.363378
	0.061	-0.367965
	0.062	-0.371151
	0.063	-0.374111
	0.064	-0.377618
	0.065	-0.380899
	0.065	-0.383278
	0.066	-0.387283
	0.067	-0.39112
	0.068	-0.394511
	0.069	-0.397458
	0.07	-0.40012
	0.07	-0.40243
	0.071	-0.405144
	0.072	-0.40805
	0.073	-0.411291
	0.074	-0.414028
	0.075	-0.417183
	0.075	-0.419878
	0.076	-0.423121
	0.077	-0.42732
	0.078	-0.430474
	0.079	-0.433845
	0.08	-0.435593
	0.08	-0.437687
	0.081	-0.439765
	0.082	-0.442425
	0.083	-0.445108
	0.084	-0.448012
	0.085	-0.449879
	0.085	-0.45204
	0.086	-0.453769
	0.087	-0.455593
	0.088	-0.457783
	0.089	-0.459557
	0.09	-0.461315
	0.09	-0.462363
	0.091	-0.463982
	0.092	-0.466297
	0.093	-0.467177
	0.094	-0.469541
	0.095	-0.470523
	0.095	-0.471885
	0.096	-0.473542
	0.097	-0.476473
	0.098	-0.479121
	0.099	-0.481448
	0.1	-0.483443
	0.1	-0.485539
	0.101	-0.488522
	0.102	-0.491683
	0.103	-0.494398
	0.104	-0.496771
	0.105	-0.498567
	0.105	-0.500238
	0.106	-0.502363
	0.107	-0.504679
	0.108	-0.507551
	0.109	-0.51024
	0.11	-0.513702
	0.11	-0.51699
	0.111	-0.520122
	0.112	-0.523328
	0.113	-0.526324
	0.114	-0.529973
	0.115	-0.533603
	0.115	-0.536571
	0.116	-0.538833
	0.117	-0.540861
	0.118	-0.542858
	0.119	-0.545861
	0.119	-0.54733
	0.12	-0.550215
	0.121	-0.552594
	0.122	-0.556094
	0.123	-0.559543
	0.124	-0.563157
	0.124	-0.566397
	0.125	-0.569965
	0.126	-0.572266
	0.127	-0.573988
	0.128	-0.575235
	0.129	-0.578126
	0.129	-0.582054
	0.13	-0.585248
	0.131	-0.587454
	0.132	-0.589644
	0.133	-0.593194
	0.134	-0.596197
	0.134	-0.599118
	0.135	-0.602638
	0.136	-0.605493
	0.137	-0.608376
	0.138	-0.611527
	0.139	-0.615112
	0.139	-0.619185
	0.14	-0.623327
	0.141	-0.62787
	0.142	-0.632341
	0.143	-0.635662
	0.144	-0.638333
	0.144	-0.640871
	0.145	-0.643856
	0.146	-0.64713
	0.147	-0.6505
	0.148	-0.653432
	0.149	-0.655984
	0.149	-0.65863
	0.15	-0.660537
	0.151	-0.66188
	0.152	-0.663854
	0.153	-0.666351
	0.154	-0.668825
	0.154	-0.670889
	0.155	-0.672849
	0.156	-0.673258
	0.157	-0.674339
	0.158	-0.67656
	0.159	-0.679434
	0.159	-0.682994
	0.16	-0.686462
	0.161	-0.689905
	0.162	-0.6932
	0.163	-0.696664
	0.164	-0.699597
	0.164	-0.702431
	0.165	-0.70486
	0.166	-0.707005
	0.167	-0.709467
	0.168	-0.712922
	0.169	-0.716843
	0.169	-0.721082
	0.17	-0.724479
	0.171	-0.727651
	0.172	-0.730388
	0.173	-0.733617
	0.174	-0.736577
	0.174	-0.738946
	0.175	-0.742069
	0.176	-0.746267
	0.177	-0.749701
	0.178	-0.752053
	0.179	-0.75471
	0.179	-0.757396
	0.18	-0.759639
	0.181	-0.760708
	0.182	-0.762299
	0.183	-0.76461
	0.184	-0.766422
	0.184	-0.768644
	0.185	-0.770126
	0.186	-0.772133
	0.187	-0.773601
	0.188	-0.775673
	0.189	-0.777461
	0.189	-0.778923
	0.19	-0.781482
	0.191	-0.783655
	0.192	-0.786813
	0.193	-0.789702
	0.194	-0.792065
	0.194	-0.793615
	0.195	-0.795037
	0.196	-0.7968
	0.197	-0.798551
	0.198	-0.802705
	0.199	-0.806476
	0.199	-0.810342
	0.2	-0.813907
	0.201	-0.816056
	0.202	-0.819034
	0.203	-0.821526
	0.204	-0.822965
	0.204	-0.824221
	0.205	-0.825762
	0.206	-0.827371
	0.207	-0.830191
	0.208	-0.833054
	0.209	-0.834904
	0.209	-0.835736
	0.21	-0.838069
	0.211	-0.839566
	0.212	-0.84145
	0.213	-0.842531
	0.214	-0.844879
	0.214	-0.847108
	0.215	-0.848592
	0.216	-0.850428
	0.217	-0.850949
	0.218	-0.851929
	0.219	-0.853603
	0.219	-0.855892
	0.22	-0.857925
	0.221	-0.859241
	0.222	-0.860349
	0.223	-0.863173
	0.224	-0.864562
	0.224	-0.865226
	0.225	-0.866041
	0.226	-0.867801
	0.227	-0.870214
	0.228	-0.871942
	0.229	-0.873068
	0.229	-0.873635
	0.23	-0.874528
	0.231	-0.875803
	0.232	-0.876186
	0.233	-0.877588
	0.234	-0.878014
	0.234	-0.878448
	0.235	-0.879249
	0.236	-0.881617
	0.237	-0.883471
	0.238	-0.88459
	0.239	-0.886592
	0.239	-0.888343
	0.24	-0.88898
	0.241	-0.889334
	0.242	-0.889633
	0.243	-0.8912
	0.244	-0.891806
	0.244	-0.893578
	0.245	-0.896031
	0.246	-0.898866
	0.247	-0.900989
	0.248	-0.903842
	0.249	-0.904305
	0.249	-0.905309
	0.25	-0.907331
	0.251	-0.909376
	0.252	-0.910108
	0.253	-0.91163
	0.254	-0.912437
	0.254	-0.913363
	0.255	-0.914334
	0.256	-0.915676
	0.257	-0.917201
	0.258	-0.918609
	0.259	-0.920613
	0.259	-0.921643
	0.26	-0.923106
	0.261	-0.925123
	0.262	-0.92634
	0.263	-0.928852
	0.264	-0.931895
	0.264	-0.93317
	0.265	-0.935801
	0.266	-0.937661
	0.267	-0.939298
	0.268	-0.940707
	0.269	-0.942045
	0.269	-0.943554
	0.27	-0.94563
	0.271	-0.947411
	0.272	-0.948555
	0.273	-0.950686
	0.274	-0.953032
	0.274	-0.95468
	0.275	-0.956766
	0.276	-0.958776
	0.277	-0.960282
	0.278	-0.961784
	0.279	-0.963514
	0.279	-0.965367
	0.28	-0.966213
	0.281	-0.966514
	0.282	-0.968588
	0.283	-0.970773
	0.284	-0.972092
	0.284	-0.972817
	0.285	-0.973686
	0.286	-0.973554
	0.287	-0.973434
	0.288	-0.972723
	0.289	-0.973155
	0.289	-0.973449
	0.29	-0.974651
	0.291	-0.975575
	0.292	-0.976153
	0.293	-0.976981
	0.294	-0.978229
	0.294	-0.979597
	0.295	-0.980802
	0.296	-0.982054
	0.297	-0.982448
	0.298	-0.982698
	0.299	-0.983166
	0.299	-0.983222
	0.3	-0.98381
	0.301	-0.984324
	0.302	-0.984405
	0.303	-0.983889
	0.304	-0.983318
	0.304	-0.9831
	0.305	-0.983389
	0.306	-0.983504
	0.307	-0.983115
	0.308	-0.983787
	0.309	-0.983985
	0.309	-0.983507
	0.31	-0.983806
	0.311	-0.984359
	0.312	-0.984675
	0.313	-0.985965
	0.314	-0.987754
	0.314	-0.988531
	0.315	-0.989011
	0.316	-0.989693
	0.317	-0.990594
	0.318	-0.991164
	0.319	-0.991174
	0.319	-0.990925
	0.32	-0.990937
	0.321	-0.991492
	0.322	-0.992889
	0.323	-0.993708
	0.324	-0.99341
	0.324	-0.993695
	0.325	-0.994589
	0.326	-0.995214
	0.327	-0.996675
	0.328	-0.997953
	0.329	-0.999676
	0.329	-1.00166
	0.33	-1.00245
	0.331	-1.00357
	0.332	-1.00513
	0.333	-1.00668
	0.334	-1.00807
	0.334	-1.00818
	0.335	-1.00782
	0.336	-1.00838
	0.337	-1.00904
	0.338	-1.00876
	0.339	-1.00949
	0.339	-1.01041
	0.34	-1.0128
	0.341	-1.01564
	0.342	-1.01658
	0.343	-1.01748
	0.344	-1.01806
	0.344	-1.01939
	0.345	-1.02065
	0.346	-1.02107
	0.347	-1.02169
	0.348	-1.02326
	0.349	-1.02353
	0.349	-1.02384
	0.35	-1.02483
	0.351	-1.02608
	0.352	-1.02723
	0.353	-1.02811
	0.354	-1.02881
	0.354	-1.02917
	0.355	-1.02943
	0.356	-1.02983
	0.357	-1.03028
	0.358	-1.02977
	0.358	-1.02979
	0.359	-1.03111
	0.36	-1.03263
	0.361	-1.0334
	0.362	-1.0341
	0.363	-1.03435
	0.363	-1.03397
	0.364	-1.03441
	0.365	-1.03476
	0.366	-1.035
	0.367	-1.03629
	0.368	-1.03688
	0.368	-1.03773
	0.369	-1.03728
	0.37	-1.03709
	0.371	-1.03611
	0.372	-1.03683
	0.373	-1.03647
	0.373	-1.03597
	0.374	-1.03599
	0.375	-1.03522
	0.376	-1.03704
	0.377	-1.03853
	0.378	-1.03916
	0.378	-1.03933
	0.379	-1.03957
	0.38	-1.03972
	0.381	-1.03956
	0.382	-1.03893
	0.383	-1.03774
	0.383	-1.03726
	0.384	-1.03776
	0.385	-1.03828
	0.386	-1.03873
	0.387	-1.03843
	0.388	-1.03855
	0.388	-1.03975
	0.389	-1.03994
	0.39	-1.04048
	0.391	-1.0411
	0.392	-1.04141
	0.393	-1.04309
	0.393	-1.04432
	0.394	-1.04472
	0.395	-1.04497
	0.396	-1.04643
	0.397	-1.0467
	0.398	-1.0477
	0.398	-1.04854
	0.399	-1.04953
	0.4	-1.05073
	0.401	-1.05144
	0.402	-1.052
	0.403	-1.05159
	0.403	-1.05094
	0.404	-1.05101
	0.405	-1.05103
	0.406	-1.05154
	0.407	-1.05233
	0.408	-1.05329
	0.408	-1.05448
	0.409	-1.05503
	0.41	-1.05489
	0.411	-1.05463
	0.412	-1.0551
	0.413	-1.05548
	0.413	-1.05583
	0.414	-1.05637
	0.415	-1.05641
	0.416	-1.05666
	0.417	-1.05692
	0.418	-1.05752
	0.418	-1.05761
	0.419	-1.0569
	0.42	-1.05682
	0.421	-1.05729
	0.422	-1.05802
	0.423	-1.05898
	0.423	-1.05984
	0.424	-1.06063
	0.425	-1.06113
	0.426	-1.06154
	0.427	-1.06188
	0.428	-1.06274
	0.428	-1.06431
	0.429	-1.06604
	0.43	-1.06628
	0.431	-1.06613
	0.432	-1.0667
	0.433	-1.06662
	0.433	-1.06709
	0.434	-1.06739
	0.435	-1.06719
	0.436	-1.0674
	0.437	-1.06802
	0.438	-1.06826
	0.438	-1.06873
	0.439	-1.06947
	0.44	-1.06979
	0.441	-1.07015
	0.442	-1.07057
	0.443	-1.07125
	0.443	-1.07225
	0.444	-1.07308
	0.445	-1.07397
	0.446	-1.07448
	0.447	-1.07513
	0.448	-1.07581
	0.448	-1.07596
	0.449	-1.07585
	0.45	-1.07523
	0.451	-1.07476
	0.452	-1.07536
	0.453	-1.07573
	0.453	-1.07599
	0.454	-1.07665
	0.455	-1.07698
	0.456	-1.07719
	0.457	-1.07729
	0.458	-1.07755
	0.458	-1.07768
	0.459	-1.07729
	0.46	-1.07792
	0.461	-1.07957
	0.462	-1.08133
	0.463	-1.0825
	0.463	-1.08328
	0.464	-1.08407
	0.465	-1.08446
	0.466	-1.08484
	0.467	-1.08603
	0.468	-1.08724
	0.468	-1.08822
	0.469	-1.08906
	0.47	-1.08935
	0.471	-1.08978
	0.472	-1.09104
	0.473	-1.09174
	0.473	-1.0929
	0.474	-1.09479
	0.475	-1.09561
	0.476	-1.09604
	0.477	-1.09641
	0.478	-1.09638
	0.478	-1.0969
	0.479	-1.09709
	0.48	-1.09709
	0.481	-1.09696
	0.482	-1.09684
	0.483	-1.09743
	0.483	-1.09842
	0.484	-1.09898
	0.485	-1.09908
	0.486	-1.09962
	0.487	-1.10122
	0.488	-1.10208
	0.488	-1.10258
	0.489	-1.10345
	0.49	-1.10449
	0.491	-1.10498
	0.492	-1.10606
	0.493	-1.10691
	0.493	-1.10761
	0.494	-1.10867
	0.495	-1.10888
	0.496	-1.10973
	0.497	-1.11072
	0.498	-1.11151
	0.498	-1.11217
	0.499	-1.1126
	0.5	-1.1135
	0.501	-1.11418
	0.502	-1.11438
	0.503	-1.1142
	0.503	-1.11414
	0.504	-1.11462
	0.505	-1.11549
	0.506	-1.1155
	0.507	-1.11658
	0.508	-1.11846
	0.508	-1.11867
	0.509	-1.11898
	0.51	-1.11954
	0.511	-1.11935
	0.512	-1.11925
	0.513	-1.12008
	0.513	-1.12058
	0.514	-1.12077
	0.515	-1.11909
	0.516	-1.11854
	0.517	-1.11892
	0.518	-1.11876
	0.518	-1.11843
	0.519	-1.11862
	0.52	-1.11879
	0.521	-1.11959
	0.522	-1.1194
	0.523	-1.12012
	0.523	-1.12119
	0.524	-1.12126
	0.525	-1.1206
	0.526	-1.11982
	0.527	-1.11988
	0.528	-1.1201
	0.528	-1.12011
	0.529	-1.1212
	0.53	-1.12173
	0.531	-1.12229
	0.532	-1.12289
	0.533	-1.12413
	0.533	-1.12421
	0.534	-1.12459
	0.535	-1.12483
	0.536	-1.12504
	0.537	-1.12649
	0.538	-1.12645
	0.538	-1.12664
	0.539	-1.12753
	0.54	-1.12862
	0.541	-1.12933
	0.542	-1.12979
	0.543	-1.13028
	0.543	-1.12982
	0.544	-1.12894
	0.545	-1.12815
	0.546	-1.12818
	0.547	-1.12867
	0.548	-1.12972
	0.548	-1.1293
	0.549	-1.12846
	0.55	-1.12945
	0.551	-1.12982
	0.552	-1.1294
	0.553	-1.12995
	0.553	-1.13107
	0.554	-1.13141
	0.555	-1.13171
	0.556	-1.13283
	0.557	-1.13516
	0.558	-1.13597
	0.558	-1.13647
	0.559	-1.13762
	0.56	-1.13899
	0.561	-1.14036
	0.562	-1.14104
	0.563	-1.14099
	0.563	-1.14199
	0.564	-1.14232
	0.565	-1.14245
	0.566	-1.1426
	0.567	-1.14377
	0.568	-1.1451
	0.568	-1.14603
	0.569	-1.14703
	0.57	-1.14876
	0.571	-1.14848
	0.572	-1.14894
	0.573	-1.14903
	0.573	-1.14976
	0.574	-1.14998
	0.575	-1.15082
	0.576	-1.15091
	0.577	-1.15039
	0.578	-1.15042
	0.578	-1.15076
	0.579	-1.15078
	0.58	-1.15045
	0.581	-1.14986
	0.582	-1.14966
	0.583	-1.1488
	0.583	-1.14955
	0.584	-1.15051
	0.585	-1.15066
	0.586	-1.15137
	0.587	-1.15176
	0.588	-1.15212
	0.588	-1.15231
	0.589	-1.15248
	0.59	-1.15344
	0.591	-1.15413
	0.592	-1.15366
	0.592	-1.15418
	0.593	-1.15411
	0.594	-1.15414
	0.595	-1.15371
	0.596	-1.15356
	0.597	-1.15382
	0.597	-1.15284
	0.598	-1.15265
	0.599	-1.15209
	0.6	-1.15224
	0.601	-1.15225
	0.602	-1.15211
	0.602	-1.15217
	0.603	-1.15253
	0.604	-1.15229
	0.605	-1.1515
	0.606	-1.1518
	0.607	-1.15133
	0.607	-1.15202
	0.608	-1.1519
	0.609	-1.15188
	0.61	-1.15177
	0.611	-1.1518
	0.612	-1.15065
	0.612	-1.1517
	0.613	-1.15198
	0.614	-1.15197
	0.615	-1.15168
	0.616	-1.15197
	0.617	-1.15208
	0.617	-1.15302
	0.618	-1.15441
	0.619	-1.15504
	0.62	-1.1546
	0.621	-1.1541
	0.622	-1.15417
	0.622	-1.15479
	0.623	-1.15637
	0.624	-1.15678
	0.625	-1.15608
	0.626	-1.15639
	0.627	-1.15735
	0.627	-1.15706
	0.628	-1.15613
	0.629	-1.15493
	0.63	-1.15324
	0.631	-1.15124
	0.632	-1.14877
	0.632	-1.14604
	0.633	-1.14395
	0.634	-1.14181
	0.635	-1.13966
	0.636	-1.13771
	0.637	-1.13625
	0.637	-1.13467
	0.638	-1.1336
	0.639	-1.13316
	0.64	-1.13306
	0.641	-1.13343
	0.642	-1.13353
	0.642	-1.133
	0.643	-1.13217
	0.644	-1.13132
	0.645	-1.1311
	0.646	-1.13142
	0.647	-1.13173
	0.647	-1.13222
	0.648	-1.13161
	0.649	-1.13081
	0.65	-1.13085
	0.651	-1.1307
	0.652	-1.12995
	0.652	-1.12991
	0.653	-1.12979
	0.654	-1.12879
	0.655	-1.12827
	0.656	-1.12798
	0.657	-1.1277
	0.657	-1.12768
	0.658	-1.12789
	0.659	-1.12797
	0.66	-1.12734
	0.661	-1.12624
	0.662	-1.12635
	0.662	-1.12782
	0.663	-1.12873
	0.664	-1.12876
	0.665	-1.12765
	0.666	-1.12747
	0.667	-1.12711
	0.667	-1.12756
	0.668	-1.12765
	0.669	-1.12881
	0.67	-1.13014
	0.671	-1.13056
	0.672	-1.13122
	0.672	-1.13241
	0.673	-1.13359
	0.674	-1.13576
	0.675	-1.13841
	0.676	-1.14023
	0.677	-1.14218
	0.677	-1.14437
	0.678	-1.14625
	0.679	-1.14749
	0.68	-1.14869
	0.681	-1.14977
	0.682	-1.15064
	0.682	-1.15134
	0.683	-1.15089
	0.684	-1.15008
	0.685	-1.15051
	0.686	-1.15141
	0.687	-1.15165
	0.687	-1.1516
	0.688	-1.1519
	0.689	-1.15215
	0.69	-1.15136
	0.691	-1.15174
	0.692	-1.15267
	0.692	-1.15267
	0.693	-1.15215
	0.694	-1.15249
	0.695	-1.15209
	0.696	-1.15166
	0.697	-1.15181
	0.697	-1.15294
	0.698	-1.15287
	0.699	-1.15331
	0.7	-1.15341
	0.701	-1.15366
	0.702	-1.15417
	0.702	-1.15411
	0.703	-1.15531
	0.704	-1.15603
	0.705	-1.1561
	0.706	-1.15562
	0.707	-1.15585
	0.707	-1.1559
	0.708	-1.15734
	0.709	-1.15916
	0.71	-1.15978
	0.711	-1.15926
	0.712	-1.15939
	0.712	-1.16069
	0.713	-1.16202
	0.714	-1.1634
	0.715	-1.1641
	0.716	-1.16496
	0.717	-1.16561
	0.717	-1.16556
	0.718	-1.16648
	0.719	-1.16677
	0.72	-1.16698
	0.721	-1.16703
	0.722	-1.16832
	0.722	-1.16746
	0.723	-1.16726
	0.724	-1.16746
	0.725	-1.16813
	0.726	-1.17033
	0.727	-1.17055
	0.727	-1.17175
	0.728	-1.17277
	0.729	-1.17483
	0.73	-1.17493
	0.731	-1.17499
	0.732	-1.17609
	0.732	-1.17672
	0.733	-1.17809
	0.734	-1.17922
	0.735	-1.18063
	0.736	-1.18142
	0.737	-1.18197
	0.737	-1.18242
	0.738	-1.18419
	0.739	-1.18344
	0.74	-1.18371
	0.741	-1.18439
	0.742	-1.18513
	0.742	-1.18548
	0.743	-1.18463
	0.744	-1.18552
	0.745	-1.18637
	0.746	-1.18735
	0.747	-1.18813
	0.747	-1.18816
	0.748	-1.18938
	0.749	-1.19037
	0.75	-1.19
	0.751	-1.19101
	0.752	-1.19107
	0.752	-1.19245
	0.753	-1.19331
	0.754	-1.19262
	0.755	-1.19221
	0.756	-1.19194
	0.757	-1.19227
	0.757	-1.19206
	0.758	-1.1918
	0.759	-1.19199
	0.76	-1.19295
	0.761	-1.1946
	0.762	-1.19502
	0.762	-1.19566
	0.763	-1.19618
	0.764	-1.19824
	0.765	-1.19999
	0.766	-1.20056
	0.767	-1.20063
	0.767	-1.19991
	0.768	-1.20041
	0.769	-1.19962
	0.77	-1.19939
	0.771	-1.1992
	0.772	-1.19901
	0.772	-1.19989
	0.773	-1.20022
	0.774	-1.19969
	0.775	-1.19874
	0.776	-1.19829
	0.777	-1.19848
	0.777	-1.19822
	0.778	-1.19875
	0.779	-1.19929
	0.78	-1.19948
	0.781	-1.20072
	0.782	-1.20183
	0.782	-1.20254
	0.783	-1.20301
	0.784	-1.20329
	0.785	-1.20396
	0.786	-1.2039
	0.787	-1.20357
	0.787	-1.2037
	0.788	-1.20394
	0.789	-1.20485
	0.79	-1.20512
	0.791	-1.20549
	0.792	-1.2053
	0.792	-1.20525
	0.793	-1.2064
	0.794	-1.20567
	0.795	-1.20491
	0.796	-1.20547
	0.797	-1.20641
	0.797	-1.20653
	0.798	-1.20694
	0.799	-1.20775
	0.8	-1.2083
	0.801	-1.20866
	0.802	-1.20882
	0.802	-1.20874
	0.803	-1.20858
	0.804	-1.20816
	0.805	-1.20756
	0.806	-1.20688
	0.807	-1.20631
	0.807	-1.20602
	0.808	-1.20635
	0.809	-1.20716
	0.81	-1.20802
	0.811	-1.2093
	0.812	-1.20945
	0.812	-1.21022
	0.813	-1.21116
	0.814	-1.21134
	0.815	-1.21174
	0.816	-1.21232
	0.817	-1.21308
	0.817	-1.21324
	0.818	-1.21326
	0.819	-1.21361
	0.82	-1.21383
	0.821	-1.21352
	0.822	-1.21251
	0.822	-1.21241
	0.823	-1.21202
	0.824	-1.2112
	0.825	-1.21098
	0.826	-1.21115
	0.827	-1.21094
	0.827	-1.21132
	0.828	-1.21215
	0.829	-1.21257
	0.83	-1.21268
	0.831	-1.21257
	0.831	-1.21198
	0.832	-1.21155
	0.833	-1.21144
	0.834	-1.21053
	0.835	-1.2107
	0.836	-1.21182
	0.836	-1.21224
	0.837	-1.21224
	0.838	-1.2119
	0.839	-1.21213
	0.84	-1.21266
	0.841	-1.21296
	0.841	-1.21349
	0.842	-1.21414
	0.843	-1.21409
	0.844	-1.21448
	0.845	-1.21611
	0.846	-1.21746
	0.846	-1.21798
	0.847	-1.21821
	0.848	-1.21907
	0.849	-1.22028
	0.85	-1.22047
	0.851	-1.22054
	0.851	-1.21969
	0.852	-1.21921
	0.853	-1.21874
	0.854	-1.2188
	0.855	-1.21981
	0.856	-1.22004
	0.856	-1.22012
	0.857	-1.21998
	0.858	-1.21995
	0.859	-1.22063
	0.86	-1.22069
	0.861	-1.2209
	0.861	-1.22079
	0.862	-1.22117
	0.863	-1.22151
	0.864	-1.22133
	0.865	-1.22183
	0.866	-1.22199
	0.866	-1.22167
	0.867	-1.22199
	0.868	-1.22199
	0.869	-1.22142
	0.87	-1.22094
	0.871	-1.22038
	0.871	-1.2205
	0.872	-1.221
	0.873	-1.22187
	0.874	-1.22193
	0.875	-1.22275
	0.876	-1.22364
	0.876	-1.22284
	0.877	-1.22317
	0.878	-1.22306
	0.879	-1.22314
	0.88	-1.22353
	0.881	-1.2232
	0.881	-1.2235
	0.882	-1.22388
	0.883	-1.22371
	0.884	-1.22316
	0.885	-1.22324
	0.886	-1.22303
	0.886	-1.22252
	0.887	-1.22255
	0.888	-1.22219
	0.889	-1.22262
	0.89	-1.22056
	0.891	-1.22066
	0.891	-1.22109
	0.892	-1.22207
	0.893	-1.22169
	0.894	-1.22197
	0.895	-1.22344
	0.896	-1.22356
	0.896	-1.22225
	0.897	-1.22233
	0.898	-1.22288
	0.899	-1.22363
	0.9	-1.22416
	0.901	-1.22435
	0.901	-1.22488
	0.902	-1.22506
	0.903	-1.22599
	0.904	-1.22595
	0.905	-1.22622
	0.906	-1.22686
	0.906	-1.22734
	0.907	-1.22775
	0.908	-1.22774
	0.909	-1.22813
	0.91	-1.22916
	0.911	-1.2287
	0.911	-1.22821
	0.912	-1.22823
	0.913	-1.22823
	0.914	-1.22796
	0.915	-1.22792
	0.916	-1.22863
	0.916	-1.22862
	0.917	-1.22872
	0.918	-1.22892
	0.919	-1.22876
	0.92	-1.2286
	0.921	-1.22797
	0.921	-1.22827
	0.922	-1.22891
	0.923	-1.22937
	0.924	-1.22915
	0.925	-1.22889
	0.926	-1.22888
	0.926	-1.2291
	0.927	-1.22934
	0.928	-1.2293
	0.929	-1.22928
	0.93	-1.23
	0.931	-1.23044
	0.931	-1.23147
	0.932	-1.2314
	0.933	-1.23139
	0.934	-1.23154
	0.935	-1.23264
	0.936	-1.23294
	0.936	-1.23257
	0.937	-1.23289
	0.938	-1.23373
	0.939	-1.2343
	0.94	-1.23487
	0.941	-1.23514
	0.941	-1.23458
	0.942	-1.23469
	0.943	-1.23558
	0.944	-1.23593
	0.945	-1.2367
	0.946	-1.23757
	0.946	-1.23789
	0.947	-1.2379
	0.948	-1.23821
	0.949	-1.23918
	0.95	-1.23955
	0.951	-1.23965
	0.951	-1.23988
	0.952	-1.2407
	0.953	-1.24175
	0.954	-1.24262
	0.955	-1.2429
	0.956	-1.24347
	0.956	-1.24411
	0.957	-1.24447
	0.958	-1.24434
	0.959	-1.2442
	0.96	-1.24454
	0.961	-1.2453
	0.961	-1.24654
	0.962	-1.24775
	0.963	-1.24844
	0.964	-1.24889
	0.965	-1.24911
	0.966	-1.24917
	0.966	-1.25036
	0.967	-1.25124
	0.968	-1.25131
	0.969	-1.25069
	0.97	-1.25032
	0.971	-1.25057
	0.971	-1.25096
	0.972	-1.25144
	0.973	-1.25206
	0.974	-1.25217
	0.975	-1.25207
	0.976	-1.25243
	0.976	-1.2527
	0.977	-1.25302
	0.978	-1.25316
	0.979	-1.25411
	0.98	-1.25418
	0.981	-1.25423
	0.981	-1.25373
	0.982	-1.25335
	0.983	-1.25275
	0.984	-1.25334
	0.985	-1.25396
	0.986	-1.25378
	0.986	-1.25393
	0.987	-1.25278
	0.988	-1.25241
	0.989	-1.25225
	0.99	-1.25226
	0.991	-1.25191
	0.991	-1.25199
	0.992	-1.25266
	0.993	-1.25319
	0.994	-1.25264
	0.995	-1.25294
	0.996	-1.25319
	0.996	-1.25309
	0.997	-1.25367
	0.998	-1.25452
	0.999	-1.25493
	1	-1.25518
	1.001	-1.25582
	1.001	-1.25627
	1.002	-1.25741
	1.003	-1.25723
	1.004	-1.25701
	1.005	-1.25761
	1.006	-1.25781
	1.006	-1.25809
	1.007	-1.2584
	1.008	-1.25744
	1.009	-1.25723
	1.01	-1.25763
	1.011	-1.25891
	1.011	-1.26058
	1.012	-1.26081
	1.013	-1.26198
	1.014	-1.26272
	1.015	-1.26268
	1.016	-1.26328
	1.016	-1.26361
	1.017	-1.26415
	1.018	-1.26461
	1.019	-1.26412
	1.02	-1.26335
	1.021	-1.26357
	1.021	-1.26464
	1.022	-1.26517
	1.023	-1.26583
	1.024	-1.26575
	1.025	-1.26578
	1.026	-1.26603
	1.026	-1.2667
	1.027	-1.2671
	1.028	-1.26748
	1.029	-1.2683
	1.03	-1.26874
	1.031	-1.26914
	1.031	-1.26951
	1.032	-1.26943
	1.033	-1.26847
	1.034	-1.2679
	1.035	-1.26767
	1.036	-1.26866
	1.036	-1.2687
	1.037	-1.2688
	1.038	-1.26872
	1.039	-1.26846
	1.04	-1.267
	1.041	-1.26732
	1.041	-1.26712
	1.042	-1.26746
	1.043	-1.26719
	1.044	-1.26609
	1.045	-1.26517
	1.046	-1.26444
	1.046	-1.26415
	1.047	-1.26535
	1.048	-1.26425
	1.049	-1.26301
	1.05	-1.26314
	1.051	-1.26364
	1.051	-1.26388
	1.052	-1.26432
	1.053	-1.26387
	1.054	-1.26305
	1.055	-1.26215
	1.056	-1.26172
	1.056	-1.26226
	1.057	-1.26097
	1.058	-1.26144
	1.059	-1.26044
	1.06	-1.25985
	1.061	-1.26114
	1.061	-1.2625
	1.062	-1.26249
	1.063	-1.26225
	1.064	-1.2621
	1.065	-1.26179
	1.066	-1.26306
	1.066	-1.2637
	1.067	-1.26348
	1.068	-1.26379
	1.069	-1.26336
	1.07	-1.26278
	1.07	-1.26344
	1.071	-1.26386
	1.072	-1.26489
	1.073	-1.2649
	1.074	-1.26574
	1.075	-1.2673
	1.075	-1.26774
	1.076	-1.26771
	1.077	-1.26763
	1.078	-1.26775
	1.079	-1.26841
	1.08	-1.26943
	1.08	-1.27013
	1.081	-1.27063
	1.082	-1.26995
	1.083	-1.27085
	1.084	-1.27105
	1.085	-1.27076
	1.085	-1.27104
	1.086	-1.27281
	1.087	-1.27311
	1.088	-1.27333
	1.089	-1.27244
	1.09	-1.27396
	1.09	-1.27601
	1.091	-1.27703
	1.092	-1.27718
	1.093	-1.2776
	1.094	-1.27736
	1.095	-1.27736
	1.095	-1.278
	1.096	-1.27872
	1.097	-1.27881
	1.098	-1.27923
	1.099	-1.28031
	1.1	-1.28057
	1.1	-1.28101
	1.101	-1.28161
	1.102	-1.28174
	1.103	-1.28181
	1.104	-1.28177
	1.105	-1.28238
	1.105	-1.28279
	1.106	-1.28319
	1.107	-1.28267
	1.108	-1.28255
	1.109	-1.28268
	1.11	-1.28213
	1.11	-1.28215
	1.111	-1.28239
	1.112	-1.28268
	1.113	-1.28311
	1.114	-1.28375
	1.115	-1.2848
	1.115	-1.28479
	1.116	-1.28442
	1.117	-1.28476
	1.118	-1.28574
	1.119	-1.28684
	1.12	-1.28725
	1.12	-1.28744
	1.121	-1.28807
	1.122	-1.28832
	1.123	-1.28877
	1.124	-1.28943
	1.125	-1.28952
	1.125	-1.28997
	1.126	-1.29096
	1.127	-1.29117
	1.128	-1.29139
	1.129	-1.2925
	1.13	-1.29306
	1.13	-1.29306
	1.131	-1.29252
	1.132	-1.29197
	1.133	-1.29166
	1.134	-1.29137
	1.135	-1.29115
	1.135	-1.29135
	1.136	-1.29172
	1.137	-1.29214
	1.138	-1.29275
	1.139	-1.29298
	1.14	-1.29285
	1.14	-1.2923
	1.141	-1.29239
	1.142	-1.29282
	1.143	-1.29299
	1.144	-1.29261
	1.145	-1.29177
	1.145	-1.29113
	1.146	-1.29062
	1.147	-1.29064
	1.148	-1.29144
	1.149	-1.29256
	1.15	-1.2933
	1.15	-1.29419
	1.151	-1.29464
	1.152	-1.29509
	1.153	-1.29508
	1.154	-1.29458
	1.155	-1.2939
	1.155	-1.29286
	1.156	-1.29257
	1.157	-1.29317
	1.158	-1.29409
	1.159	-1.29501
	1.16	-1.29444
	1.16	-1.29375
	1.161	-1.29359
	1.162	-1.29351
	1.163	-1.29331
	1.164	-1.29339
	1.165	-1.29318
	1.165	-1.29273
	1.166	-1.29241
	1.167	-1.29271
	1.168	-1.29314
	1.169	-1.29356
	1.17	-1.29286
	1.17	-1.29222
	1.171	-1.29359
	1.172	-1.29377
	1.173	-1.29467
	1.174	-1.29421
	1.175	-1.29472
	1.175	-1.29498
	1.176	-1.2959
	1.177	-1.29622
	1.178	-1.29693
	1.179	-1.29603
	1.18	-1.29527
	1.18	-1.29587
	1.181	-1.2953
	1.182	-1.29643
	1.183	-1.29644
	1.184	-1.29674
	1.185	-1.29635
	1.185	-1.29655
	1.186	-1.29771
	1.187	-1.29829
	1.188	-1.29922
	1.189	-1.29979
	1.19	-1.29948
	1.19	-1.29948
	1.191	-1.29941
	1.192	-1.29799
	1.193	-1.29878
	1.194	-1.29953
	1.195	-1.30078
	1.195	-1.30074
	1.196	-1.3008
	1.197	-1.30156
	1.198	-1.3019
	1.199	-1.30142
	1.2	-1.30101
	1.2	-1.30011
	1.201	-1.30092
	1.202	-1.30208
	1.203	-1.30226
	1.204	-1.30194
	1.205	-1.30192
	1.205	-1.30317
	1.206	-1.30439
	1.207	-1.30501
	1.208	-1.30423
	1.209	-1.30374
	1.21	-1.30331
	1.21	-1.3029
	1.211	-1.30253
	1.212	-1.30145
	1.213	-1.30048
	1.214	-1.30129
	1.215	-1.30178
	1.215	-1.30316
	1.216	-1.30307
	1.217	-1.30282
	1.218	-1.30248
	1.219	-1.30274
	1.22	-1.30321
	1.22	-1.30441
	1.221	-1.30513
	1.222	-1.30538
	1.223	-1.30609
	1.224	-1.30627
	1.225	-1.30619
	1.225	-1.30661
	1.226	-1.3077
	1.227	-1.30806
	1.228	-1.30802
	1.229	-1.30807
	1.23	-1.30865
	1.23	-1.30909
	1.231	-1.31005
	1.232	-1.31043
	1.233	-1.31089
	1.234	-1.31147
	1.235	-1.31193
	1.235	-1.31204
	1.236	-1.31173
	1.237	-1.31176
	1.238	-1.31225
	1.239	-1.31242
	1.24	-1.31231
	1.24	-1.31243
	1.241	-1.31306
	1.242	-1.31383
	1.243	-1.31436
	1.244	-1.31413
	1.245	-1.31352
	1.245	-1.31403
	1.246	-1.31467
	1.247	-1.31507
	1.248	-1.31446
	1.249	-1.31462
	1.25	-1.3144
	1.25	-1.31557
	1.251	-1.31691
	1.252	-1.31731
	1.253	-1.3171
	1.254	-1.31789
	1.255	-1.31975
	1.255	-1.32096
	1.256	-1.3213
	1.257	-1.32147
	1.258	-1.32099
	1.259	-1.32102
	1.26	-1.32171
	1.26	-1.32302
	1.261	-1.3238
	1.262	-1.32402
	1.263	-1.32393
	1.264	-1.32355
	1.265	-1.32371
	1.265	-1.32381
	1.266	-1.32409
	1.267	-1.32546
	1.268	-1.32617
	1.269	-1.32603
	1.27	-1.32585
	1.27	-1.32599
	1.271	-1.32636
	1.272	-1.32626
	1.273	-1.32557
	1.274	-1.32504
	1.275	-1.32347
	1.275	-1.32252
	1.276	-1.32332
	1.277	-1.3237
	1.278	-1.32393
	1.279	-1.32321
	1.28	-1.32327
	1.28	-1.32352
	1.281	-1.32369
	1.282	-1.32463
	1.283	-1.32544
	1.284	-1.32529
	1.285	-1.32582
	1.285	-1.32557
	1.286	-1.32572
	1.287	-1.32636
	1.288	-1.32661
	1.289	-1.32639
	1.29	-1.32701
	1.29	-1.32691
	1.291	-1.32758
	1.292	-1.32849
	1.293	-1.32822
	1.294	-1.32825
	1.295	-1.3294
	1.295	-1.33066
	1.296	-1.33091
	1.297	-1.33042
	1.298	-1.33017
	1.299	-1.33004
	1.3	-1.33023
	1.3	-1.33104
	1.301	-1.33139
	1.302	-1.33105
	1.303	-1.33064
	1.304	-1.33111
	1.304	-1.33165
	1.305	-1.33248
	1.306	-1.33252
	1.307	-1.33284
	1.308	-1.33234
	1.309	-1.33179
	1.309	-1.33218
	1.31	-1.33199
	1.311	-1.33258
	1.312	-1.33279
	1.313	-1.33175
	1.314	-1.33202
	1.314	-1.33251
	1.315	-1.33276
	1.316	-1.33393
	1.317	-1.33524
	1.318	-1.33498
	1.319	-1.33495
	1.319	-1.33454
	1.32	-1.33587
	1.321	-1.33628
	1.322	-1.33688
	1.323	-1.33714
	1.324	-1.33679
	1.324	-1.33663
	1.325	-1.33717
	1.326	-1.33705
	1.327	-1.33725
	1.328	-1.33784
	1.329	-1.33736
	1.329	-1.33761
	1.33	-1.33729
	1.331	-1.33665
	1.332	-1.33592
	1.333	-1.33553
	1.334	-1.33563
	1.334	-1.33546
	1.335	-1.33491
	1.336	-1.33524
	1.337	-1.33439
	1.338	-1.33401
	1.339	-1.3345
	1.339	-1.33436
	1.34	-1.33431
	1.341	-1.33381
	1.342	-1.3334
	1.343	-1.33307
	1.344	-1.33237
	1.344	-1.33315
	1.345	-1.33406
	1.346	-1.33422
	1.347	-1.33401
	1.348	-1.33444
	1.349	-1.33433
	1.349	-1.335
	1.35	-1.33469
	1.351	-1.33394
	1.352	-1.33428
	1.353	-1.33363
	1.354	-1.33351
	1.354	-1.33448
	1.355	-1.33385
	1.356	-1.33514
	1.357	-1.33547
	1.358	-1.33572
	1.359	-1.33499
	1.359	-1.33475
	1.36	-1.33459
	1.361	-1.33424
	1.362	-1.33377
	1.363	-1.33442
	1.364	-1.3346
	1.364	-1.33421
	1.365	-1.33435
	1.366	-1.33458
	1.367	-1.3347
	1.368	-1.33487
	1.369	-1.33443
	1.369	-1.33517
	1.37	-1.33541
	1.371	-1.33492
	1.372	-1.33571
	1.373	-1.33672
	1.374	-1.33648
	1.374	-1.33624
	1.375	-1.33606
	1.376	-1.33724
	1.377	-1.33755
	1.378	-1.33731
	1.379	-1.33841
	1.379	-1.33874
	1.38	-1.339
	1.381	-1.33927
	1.382	-1.33967
	1.383	-1.33974
	1.384	-1.33917
	1.384	-1.33861
	1.385	-1.33908
	1.386	-1.33811
	1.387	-1.33675
	1.388	-1.33696
	1.389	-1.33693
	1.389	-1.33724
	1.39	-1.33738
	1.391	-1.33723
	1.392	-1.33746
	1.393	-1.33783
	1.394	-1.3381
	1.394	-1.33929
	1.395	-1.3395
	1.396	-1.34003
	1.397	-1.34036
	1.398	-1.33864
	1.399	-1.33843
	1.399	-1.33855
	1.4	-1.33963
	1.401	-1.34067
	1.402	-1.34147
	1.403	-1.34204
	1.404	-1.34288
	1.404	-1.34314
	1.405	-1.34285
	1.406	-1.34278
	1.407	-1.34243
	1.408	-1.34236
	1.409	-1.34254
	1.409	-1.34278
	1.41	-1.34336
	1.411	-1.34285
	1.412	-1.34314
	1.413	-1.34297
	1.414	-1.34238
	1.414	-1.34303
	1.415	-1.34463
	1.416	-1.34535
	1.417	-1.34594
	1.418	-1.34605
	1.419	-1.34669
	1.419	-1.34661
	1.42	-1.3462
	1.421	-1.34667
	1.422	-1.34705
	1.423	-1.34696
	1.424	-1.34813
	1.424	-1.34989
	1.425	-1.3513
	1.426	-1.35264
	1.427	-1.35304
	1.428	-1.35347
	1.429	-1.35416
	1.429	-1.35479
	1.43	-1.35535
	1.431	-1.35582
	1.432	-1.35651
	1.433	-1.35709
	1.434	-1.35753
	1.434	-1.35778
	1.435	-1.35786
	1.436	-1.35818
	1.437	-1.35868
	1.438	-1.35886
	1.439	-1.35999
	1.439	-1.36103
	1.44	-1.36175
	1.441	-1.36223
	1.442	-1.36173
	1.443	-1.36138
	1.444	-1.36156
	1.444	-1.36121
	1.445	-1.36066
	1.446	-1.36058
	1.447	-1.36148
	1.448	-1.36278
	1.449	-1.36358
	1.449	-1.36372
	1.45	-1.36391
	1.451	-1.36361
	1.452	-1.3636
	1.453	-1.36387
	1.454	-1.36381
	1.454	-1.36445
	1.455	-1.36475
	1.456	-1.3635
	1.457	-1.3627
	1.458	-1.36242
	1.459	-1.36261
	1.459	-1.36369
	1.46	-1.36451
	1.461	-1.36501
	1.462	-1.36485
	1.463	-1.364
	1.464	-1.36407
	1.464	-1.36411
	1.465	-1.36346
	1.466	-1.36319
	1.467	-1.36299
	1.468	-1.3628
	1.469	-1.36229
	1.469	-1.36217
	1.47	-1.3612
	1.471	-1.36111
	1.472	-1.36116
	1.473	-1.36084
	1.474	-1.36078
	1.474	-1.36019
	1.475	-1.36002
	1.476	-1.35971
	1.477	-1.3598
	1.478	-1.35956
	1.479	-1.35993
	1.479	-1.359
	1.48	-1.35849
	1.481	-1.35963
	1.482	-1.35918
	1.483	-1.35975
	1.484	-1.36122
	1.484	-1.36108
	1.485	-1.36214
	1.486	-1.36295
	1.487	-1.36318
	1.488	-1.36308
	1.489	-1.36219
	1.489	-1.36148
	1.49	-1.3611
	1.491	-1.36112
	1.492	-1.35983
	1.493	-1.36125
	1.494	-1.361
	1.494	-1.36042
	1.495	-1.36101
	1.496	-1.36146
	1.497	-1.36122
	1.498	-1.36249
	1.499	-1.36269
	1.499	-1.36295
	1.5	-1.36215
	1.501	-1.362
	1.502	-1.36215
	1.503	-1.36173
	1.504	-1.36174
	1.504	-1.36284
	1.505	-1.36408
	1.506	-1.36389
	1.507	-1.36367
	1.508	-1.36372
	1.509	-1.36368
	1.509	-1.36443
	1.51	-1.36467
	1.511	-1.3645
	1.512	-1.36562
	1.513	-1.36499
	1.514	-1.36422
	1.514	-1.36355
	1.515	-1.36442
	1.516	-1.36486
	1.517	-1.36542
	1.518	-1.36636
	1.519	-1.36688
	1.519	-1.36689
	1.52	-1.36676
	1.521	-1.36713
	1.522	-1.3679
	1.523	-1.36803
	1.524	-1.3682
	1.524	-1.36915
	1.525	-1.36872
	1.526	-1.36795
	1.527	-1.36866
	1.528	-1.36828
	1.529	-1.36719
	1.529	-1.36662
	1.53	-1.36682
	1.531	-1.36756
	1.532	-1.36826
	1.533	-1.36775
	1.534	-1.36823
	1.534	-1.36986
	1.535	-1.36924
	1.536	-1.36994
	1.537	-1.37118
	1.538	-1.37163
	1.539	-1.37128
	1.539	-1.37178
	1.54	-1.37203
	1.541	-1.37224
	1.542	-1.37279
	1.543	-1.37314
	1.543	-1.37221
	1.544	-1.37097
	1.545	-1.37092
	1.546	-1.37141
	1.547	-1.37112
	1.548	-1.37039
	1.548	-1.3703
	1.549	-1.37052
	1.55	-1.37042
	1.551	-1.37055
	1.552	-1.37068
	1.553	-1.37074
	1.553	-1.37095
	1.554	-1.37094
	1.555	-1.37098
	1.556	-1.37198
	1.557	-1.37358
	1.558	-1.37393
	1.558	-1.37404
	1.559	-1.37452
	1.56	-1.37457
	1.561	-1.37444
	1.562	-1.37452
	1.563	-1.37561
	1.563	-1.37657
	1.564	-1.37748
	1.565	-1.37772
	1.566	-1.37706
	1.567	-1.377
	1.568	-1.37784
	1.568	-1.37848
	1.569	-1.37833
	1.57	-1.37888
	1.571	-1.38026
	1.572	-1.38139
	1.573	-1.38169
	1.573	-1.38158
	1.574	-1.38181
	1.575	-1.38223
	1.576	-1.38193
	1.577	-1.38195
	1.578	-1.38183
	1.578	-1.38132
	1.579	-1.38132
	1.58	-1.3816
	1.581	-1.38207
	1.582	-1.38294
	1.583	-1.38405
	1.583	-1.38454
	1.584	-1.38468
	1.585	-1.38497
	1.586	-1.38532
	1.587	-1.38566
	1.588	-1.38607
	1.588	-1.38676
	1.589	-1.38697
	1.59	-1.38651
	1.591	-1.38662
	1.592	-1.38698
	1.593	-1.38679
	1.593	-1.38666
	1.594	-1.38689
	1.595	-1.38753
	1.596	-1.38782
	1.597	-1.38752
	1.598	-1.38725
	1.598	-1.3867
	1.599	-1.38644
	1.6	-1.38651
	1.601	-1.38683
	1.602	-1.38663
	1.603	-1.3863
	1.603	-1.38613
	1.604	-1.38523
	1.605	-1.38454
	1.606	-1.38392
	1.607	-1.38368
	1.608	-1.3835
	1.608	-1.38289
	1.609	-1.38192
	1.61	-1.38128
	1.611	-1.38133
	1.612	-1.38152
	1.613	-1.38186
	1.613	-1.38202
	1.614	-1.38221
	1.615	-1.38229
	1.616	-1.38247
	1.617	-1.38221
	1.618	-1.38242
	1.618	-1.38275
	1.619	-1.38348
	1.62	-1.38434
	1.621	-1.38426
	1.622	-1.38348
	1.623	-1.38286
	1.623	-1.38182
	1.624	-1.38091
	1.625	-1.38044
	1.626	-1.38046
	1.627	-1.38105
	1.628	-1.38184
	1.628	-1.38261
	1.629	-1.38318
	1.63	-1.38336
	1.631	-1.38399
	1.632	-1.38445
	1.633	-1.38367
	1.633	-1.3837
	1.634	-1.38381
	1.635	-1.3837
	1.636	-1.38324
	1.637	-1.38259
	1.638	-1.38349
	1.638	-1.38394
	1.639	-1.38392
	1.64	-1.38416
	1.641	-1.38381
	1.642	-1.38336
	1.643	-1.38379
	1.643	-1.38452
	1.644	-1.38474
	1.645	-1.38542
	1.646	-1.38618
	1.647	-1.38634
	1.648	-1.38586
	1.648	-1.38662
	1.649	-1.3875
	1.65	-1.38841
	1.651	-1.38894
	1.652	-1.38917
	1.653	-1.38926
	1.653	-1.38965
	1.654	-1.38906
	1.655	-1.38877
	1.656	-1.38986
	1.657	-1.39088
	1.658	-1.39095
	1.658	-1.39148
	1.659	-1.39135
	1.66	-1.39119
	1.661	-1.39071
	1.662	-1.38981
	1.663	-1.39005
	1.663	-1.3911
	1.664	-1.39147
[truncated: 23,514 more rows]
