# Supplementary material for: Structural insights into selective and dual antagonism of EP2 and EP4 prostaglandin receptors
Source: EMBO J. 2025 Oct 29;44(23):7242–62. doi: 10.1038/s44318-025-00611-0 (PMC12669672; doi:10.1038/s44318-025-00611-0)
Supplement: Supplementary file 10 — Appendix Figure Source Data [file 44318_2025_611_MOESM10_ESM.zip › Appendix Figure S1/S1B/Appendix Figure S1B.xlsx]

## Sheet: Sheet1
	ml	mAU
	0	-0.0344863
	0.001	-0.0389468
	0.002	-0.0448343
	0.003	-0.049598
	0.003	-0.0544734
	0.004	-0.0588385
	0.005	-0.0624446
	0.006	-0.0672099
	0.007	-0.0728431								SDS-PAGE
	0.008	-0.0766545
	0.008	-0.0809216
	0.009	-0.0834583
	0.01	-0.0860331
	0.011	-0.0896866
	0.012	-0.0933615
	0.013	-0.0975029
	0.013	-0.102872
	0.014	-0.109604
	0.015	-0.115265
	0.016	-0.118447
	0.017	-0.123024
	0.018	-0.126632
	0.018	-0.130831
	0.019	-0.13557
	0.02	-0.140383
	0.021	-0.144817
	0.022	-0.148284
	0.023	-0.152158
	0.023	-0.157992
	0.024	-0.161869
	0.025	-0.16462
	0.026	-0.16674
	0.027	-0.168332
	0.028	-0.169662
	0.028	-0.171197
	0.029	-0.174037
	0.03	-0.177237
	0.031	-0.180144
	0.032	-0.18258
	0.033	-0.185357
	0.033	-0.188332
	0.034	-0.191042
	0.035	-0.19433
	0.036	-0.198212
	0.037	-0.203161
	0.038	-0.20883
	0.038	-0.215517
	0.039	-0.223413
	0.04	-0.229525
	0.041	-0.235422
	0.042	-0.240139
	0.043	-0.24531
	0.043	-0.248566
	0.044	-0.253249
	0.045	-0.256892
	0.046	-0.261643
	0.047	-0.266927
	0.048	-0.272066
	0.048	-0.276692
	0.049	-0.280954
	0.05	-0.285474
	0.051	-0.290026
	0.052	-0.294281
	0.053	-0.298898
	0.053	-0.3027
	0.054	-0.30558
	0.055	-0.308866
	0.056	-0.312685
	0.057	-0.316114
	0.058	-0.319722
	0.058	-0.324136
	0.059	-0.328272
	0.06	-0.33143
	0.061	-0.333039
	0.062	-0.334869
	0.063	-0.337555
	0.063	-0.339809
	0.064	-0.34262
	0.065	-0.345723
	0.066	-0.347836
	0.067	-0.349714
	0.068	-0.353215
	0.068	-0.357309
	0.069	-0.361521
	0.07	-0.364282
	0.071	-0.366839
	0.072	-0.368594
	0.073	-0.370629
	0.073	-0.373274
	0.074	-0.376014
	0.075	-0.378943
	0.076	-0.381729
	0.077	-0.38507
	0.078	-0.38843
	0.078	-0.391214
	0.079	-0.393771
	0.08	-0.396084
	0.081	-0.397757
	0.082	-0.400102
	0.083	-0.403044
	0.083	-0.406781
	0.084	-0.410135
	0.085	-0.413937
	0.086	-0.417161
	0.087	-0.42044
	0.088	-0.423573
	0.088	-0.426146
	0.089	-0.428966
	0.09	-0.432379
	0.091	-0.436433
	0.092	-0.440665
	0.093	-0.444583
	0.093	-0.448599
	0.094	-0.453044
	0.095	-0.457128
	0.096	-0.461166
	0.097	-0.464559
	0.098	-0.467591
	0.098	-0.470593
	0.099	-0.473457
	0.1	-0.477036
	0.101	-0.480024
	0.102	-0.483829
	0.103	-0.487968
	0.103	-0.491733
	0.104	-0.495458
	0.105	-0.499613
	0.106	-0.503259
	0.107	-0.506528
	0.108	-0.509622
	0.108	-0.512053
	0.109	-0.514562
	0.11	-0.517514
	0.111	-0.519529
	0.112	-0.523472
	0.113	-0.528002
	0.113	-0.531793
	0.114	-0.534137
	0.115	-0.535836
	0.116	-0.537756
	0.117	-0.539808
	0.117	-0.543331
	0.118	-0.545726
	0.119	-0.548571
	0.12	-0.551441
	0.121	-0.554025
	0.122	-0.555831
	0.122	-0.55787
	0.123	-0.55966
	0.124	-0.560834
	0.125	-0.56247
	0.126	-0.564569
	0.127	-0.566386
	0.127	-0.568519
	0.128	-0.570956
	0.129	-0.572925
	0.13	-0.575723
	0.131	-0.579496
	0.132	-0.582669
	0.132	-0.584481
	0.133	-0.586457
	0.134	-0.589777
	0.135	-0.592837
	0.136	-0.595892
	0.137	-0.599196
	0.137	-0.601232
	0.138	-0.603641
	0.139	-0.605909
	0.14	-0.608124
	0.141	-0.611266
	0.142	-0.614131
	0.142	-0.616134
	0.143	-0.618648
	0.144	-0.621344
	0.145	-0.623731
	0.146	-0.62613
	0.147	-0.628598
	0.147	-0.63095
	0.148	-0.633248
	0.149	-0.636581
	0.15	-0.640586
	0.151	-0.642738
	0.152	-0.644881
	0.152	-0.647887
	0.153	-0.649248
	0.154	-0.650489
	0.155	-0.652254
	0.156	-0.653607
	0.157	-0.655994
	0.157	-0.657796
	0.158	-0.660267
	0.159	-0.662589
	0.16	-0.665427
	0.161	-0.667098
	0.162	-0.669771
	0.162	-0.672527
	0.163	-0.676093
	0.164	-0.678943
	0.165	-0.681342
	0.166	-0.683277
	0.167	-0.684112
	0.167	-0.686579
	0.168	-0.688664
	0.169	-0.69158
	0.17	-0.69493
	0.171	-0.698478
	0.172	-0.70081
	0.172	-0.702456
	0.173	-0.704296
	0.174	-0.707713
	0.175	-0.709401
	0.176	-0.710138
	0.177	-0.712549
	0.177	-0.713903
	0.178	-0.715237
	0.179	-0.717867
	0.18	-0.719877
	0.181	-0.721858
	0.182	-0.72337
	0.182	-0.723605
	0.183	-0.724935
	0.184	-0.72738
	0.185	-0.727172
	0.186	-0.72912
	0.187	-0.730753
	0.187	-0.731745
	0.188	-0.732119
	0.189	-0.733518
	0.19	-0.735271
	0.191	-0.736772
	0.192	-0.737425
	0.192	-0.738274
	0.193	-0.738904
	0.194	-0.74027
	0.195	-0.742
	0.196	-0.745028
	0.197	-0.748205
	0.197	-0.751167
	0.198	-0.753756
	0.199	-0.756039
	0.2	-0.756746
	0.201	-0.758225
	0.202	-0.759849
	0.202	-0.760904
	0.203	-0.761037
	0.204	-0.761547
	0.205	-0.763139
	0.206	-0.764845
	0.207	-0.767019
	0.207	-0.769233
	0.208	-0.770686
	0.209	-0.77206
	0.21	-0.773887
	0.211	-0.774775
	0.212	-0.775554
	0.212	-0.776877
	0.213	-0.778393
	0.214	-0.779913
	0.215	-0.780861
	0.216	-0.781501
	0.217	-0.782277
	0.217	-0.782573
	0.218	-0.783134
	0.219	-0.78463
	0.22	-0.786411
	0.221	-0.788007
	0.222	-0.789753
	0.222	-0.791284
	0.223	-0.793429
	0.224	-0.794668
	0.225	-0.795158
	0.226	-0.796955
	0.227	-0.798478
	0.227	-0.798508
	0.228	-0.798775
	0.229	-0.799356
	0.23	-0.800113
	0.231	-0.800668
	0.232	-0.800675
	0.232	-0.80144
	0.233	-0.803069
	0.234	-0.804957
	0.235	-0.806662
	0.236	-0.808215
	0.237	-0.8091
	0.237	-0.809291
	0.238	-0.809918
	0.239	-0.81045
	0.24	-0.810993
	0.241	-0.812089
	0.242	-0.812709
	0.242	-0.813863
	0.243	-0.815698
	0.244	-0.818851
	0.245	-0.821449
	0.246	-0.822563
	0.247	-0.823246
	0.247	-0.823629
	0.248	-0.823821
	0.249	-0.824365
	0.25	-0.824983
	0.251	-0.824975
	0.252	-0.825469
	0.252	-0.825943
	0.253	-0.826399
	0.254	-0.827122
	0.255	-0.826972
	0.256	-0.82639
	0.257	-0.826818
	0.257	-0.827448
	0.258	-0.827772
	0.259	-0.828907
	0.26	-0.830241
	0.261	-0.830287
	0.262	-0.831092
	0.262	-0.830598
	0.263	-0.830829
	0.264	-0.831353
	0.265	-0.831658
	0.266	-0.833806
	0.267	-0.83456
	0.267	-0.834633
	0.268	-0.835823
	0.269	-0.836462
	0.27	-0.837596
	0.271	-0.838752
	0.272	-0.840395
	0.272	-0.842243
	0.273	-0.843532
	0.274	-0.844132
	0.275	-0.845122
	0.276	-0.845606
	0.277	-0.846974
	0.277	-0.847099
	0.278	-0.847791
	0.279	-0.848888
	0.28	-0.849147
	0.281	-0.849447
	0.282	-0.849872
	0.282	-0.851372
	0.283	-0.852975
	0.284	-0.853295
	0.285	-0.853061
	0.286	-0.850999
	0.287	-0.851397
	0.287	-0.851024
	0.288	-0.852311
	0.289	-0.853123
	0.29	-0.853917
	0.291	-0.854807
	0.292	-0.855556
	0.292	-0.856639
	0.293	-0.856389
	0.294	-0.856566
	0.295	-0.855602
	0.296	-0.854212
	0.297	-0.854317
	0.297	-0.855334
	0.298	-0.855073
	0.299	-0.855741
	0.3	-0.857083
	0.301	-0.855979
	0.302	-0.855673
	0.302	-0.855416
	0.303	-0.85636
	0.304	-0.858063
	0.305	-0.859123
	0.306	-0.858571
	0.307	-0.858378
	0.307	-0.858045
	0.308	-0.8586
	0.309	-0.859616
	0.31	-0.86079
	0.311	-0.862508
	0.312	-0.863699
	0.312	-0.86474
	0.313	-0.865263
	0.314	-0.865333
	0.315	-0.865337
	0.316	-0.865912
	0.317	-0.866502
	0.317	-0.866409
	0.318	-0.866391
	0.319	-0.866814
	0.32	-0.867784
	0.321	-0.86786
	0.322	-0.868057
	0.322	-0.868685
	0.323	-0.870409
	0.324	-0.871307
	0.325	-0.870795
	0.326	-0.871404
	0.327	-0.871829
	0.327	-0.872586
	0.328	-0.873548
	0.329	-0.873631
	0.33	-0.874926
	0.331	-0.875687
	0.332	-0.876193
	0.332	-0.877274
	0.333	-0.878683
	0.334	-0.878934
	0.335	-0.879133
	0.336	-0.878869
	0.337	-0.8791
	0.337	-0.880322
	0.338	-0.882335
	0.339	-0.883975
	0.34	-0.884822
	0.341	-0.885988
	0.342	-0.887585
	0.342	-0.888124
	0.343	-0.888882
	0.344	-0.88941
	0.345	-0.889932
	0.346	-0.890534
	0.347	-0.890383
	0.347	-0.889819
	0.348	-0.890294
	0.349	-0.891633
	0.35	-0.892182
	0.351	-0.893163
	0.352	-0.894119
	0.352	-0.894603
	0.353	-0.894567
	0.354	-0.893684
	0.355	-0.893115
	0.356	-0.892982
	0.356	-0.893617
	0.357	-0.894712
	0.358	-0.895321
	0.359	-0.89573
	0.36	-0.896662
	0.361	-0.897147
	0.361	-0.89795
	0.362	-0.89886
	0.363	-0.89956
	0.364	-0.901087
	0.365	-0.902367
	0.366	-0.902953
	0.366	-0.903793
	0.367	-0.904262
	0.368	-0.904202
	0.369	-0.904666
	0.37	-0.906101
	0.371	-0.907621
	0.371	-0.908375
	0.372	-0.908425
	0.373	-0.908281
	0.374	-0.908859
	0.375	-0.909185
	0.376	-0.910172
	0.376	-0.911233
	0.377	-0.912823
	0.378	-0.914485
	0.379	-0.915112
	0.38	-0.915752
	0.381	-0.916314
	0.381	-0.916738
	0.382	-0.917551
	0.383	-0.918357
	0.384	-0.919926
	0.385	-0.920636
	0.386	-0.920723
	0.386	-0.921739
	0.387	-0.923146
	0.388	-0.924161
	0.389	-0.925136
	0.39	-0.926155
	0.391	-0.926132
	0.391	-0.927027
	0.392	-0.927573
	0.393	-0.927353
	0.394	-0.926671
	0.395	-0.92716
	0.396	-0.928826
	0.396	-0.930545
	0.397	-0.932082
	0.398	-0.933075
	0.399	-0.934222
	0.4	-0.935576
	0.401	-0.936259
	0.401	-0.937497
	0.402	-0.93958
	0.403	-0.940197
	0.404	-0.940878
	0.405	-0.941814
	0.406	-0.941687
	0.406	-0.941833
	0.407	-0.942252
	0.408	-0.942103
	0.409	-0.942181
	0.41	-0.943218
	0.411	-0.943574
	0.411	-0.943246
	0.412	-0.943075
	0.413	-0.942551
	0.414	-0.942365
	0.415	-0.943381
	0.416	-0.943705
	0.416	-0.943858
	0.417	-0.944569
	0.418	-0.945422
	0.419	-0.94536
	0.42	-0.945982
	0.421	-0.946481
	0.421	-0.946197
	0.422	-0.946607
	0.423	-0.947177
	0.424	-0.947839
	0.425	-0.948136
	0.426	-0.947044
	0.426	-0.947921
	0.427	-0.949323
	0.428	-0.949823
	0.429	-0.94976
	0.43	-0.951072
	0.431	-0.951961
	0.431	-0.952315
	0.432	-0.953064
	0.433	-0.952483
	0.434	-0.952122
	0.435	-0.953346
	0.436	-0.954682
	0.436	-0.955087
	0.437	-0.95538
	0.438	-0.955263
	0.439	-0.955737
	0.44	-0.955818
	0.441	-0.955852
	0.441	-0.955528
	0.442	-0.955303
	0.443	-0.954899
	0.444	-0.953737
	0.445	-0.953411
	0.446	-0.952349
	0.446	-0.952225
	0.447	-0.952642
	0.448	-0.95265
	0.449	-0.95321
	0.45	-0.95407
	0.451	-0.954391
	0.451	-0.95428
	0.452	-0.955475
	0.453	-0.955712
	0.454	-0.956308
	0.455	-0.956492
	0.456	-0.956106
	0.456	-0.955134
	0.457	-0.955767
	0.458	-0.956419
	0.459	-0.955165
	0.46	-0.955103
	0.461	-0.955202
	0.461	-0.954689
	0.462	-0.955173
	0.463	-0.955113
	0.464	-0.954961
	0.465	-0.95488
	0.466	-0.954448
	0.466	-0.954151
	0.467	-0.955607
	0.468	-0.956141
	0.469	-0.956268
	0.47	-0.955589
	0.471	-0.954445
	0.471	-0.953218
	0.472	-0.952549
	0.473	-0.953361
	0.474	-0.95389
	0.475	-0.954391
	0.476	-0.953774
	0.476	-0.952623
	0.477	-0.952572
	0.478	-0.953711
	0.479	-0.954865
	0.48	-0.955298
	0.481	-0.95449
	0.481	-0.954613
	0.482	-0.954848
	0.483	-0.954251
	0.484	-0.956096
	0.485	-0.956163
	0.486	-0.957332
	0.486	-0.958533
	0.487	-0.959993
	0.488	-0.959675
	0.489	-0.960769
	0.49	-0.96041
	0.491	-0.960564
	0.491	-0.960082
	0.492	-0.960043
	0.493	-0.95952
	0.494	-0.957926
	0.495	-0.958418
	0.496	-0.958332
	0.496	-0.959596
	0.497	-0.960961
	0.498	-0.961846
	0.499	-0.961546
	0.5	-0.961544
	0.501	-0.962283
	0.501	-0.962653
	0.502	-0.963202
	0.503	-0.963828
	0.504	-0.964246
	0.505	-0.96463
	0.506	-0.965622
	0.506	-0.965833
	0.507	-0.964721
	0.508	-0.964227
	0.509	-0.963758
	0.51	-0.96307
	0.511	-0.963715
	0.511	-0.965017
	0.512	-0.965815
	0.513	-0.966679
	0.514	-0.967047
	0.515	-0.966024
	0.516	-0.96569
	0.516	-0.966349
	0.517	-0.967236
	0.518	-0.967484
	0.519	-0.967245
	0.52	-0.966317
	0.521	-0.966016
	0.521	-0.966377
	0.522	-0.966143
	0.523	-0.965726
	0.524	-0.965619
	0.525	-0.965793
	0.526	-0.965557
	0.526	-0.965362
	0.527	-0.964641
	0.528	-0.964085
	0.529	-0.964136
	0.53	-0.963942
	0.531	-0.9636
	0.531	-0.963647
	0.532	-0.96377
	0.533	-0.964343
	0.534	-0.964632
	0.535	-0.965626
	0.536	-0.96661
	0.536	-0.967601
	0.537	-0.9687
	0.538	-0.969382
	0.539	-0.970523
	0.54	-0.97169
	0.541	-0.972729
	0.541	-0.973448
	0.542	-0.973658
	0.543	-0.97338
	0.544	-0.972874
	0.545	-0.972612
	0.546	-0.973115
	0.546	-0.973532
	0.547	-0.973935
	0.548	-0.974946
	0.549	-0.975911
	0.55	-0.97654
	0.551	-0.977086
	0.551	-0.977197
	0.552	-0.977237
	0.553	-0.977979
	0.554	-0.978959
	0.555	-0.979378
	0.556	-0.97984
	0.556	-0.980753
	0.557	-0.981561
	0.558	-0.981854
	0.559	-0.983094
	0.56	-0.983718
	0.561	-0.983683
	0.561	-0.983988
	0.562	-0.98389
	0.563	-0.984851
	0.564	-0.986484
	0.565	-0.988005
	0.566	-0.988764
	0.566	-0.988669
	0.567	-0.988406
	0.568	-0.988146
	0.569	-0.988548
	0.57	-0.988765
	0.571	-0.988714
	0.571	-0.988975
	0.572	-0.989864
	0.573	-0.990251
	0.574	-0.989443
	0.575	-0.989386
	0.576	-0.988661
	0.576	-0.988
	0.577	-0.987604
	0.578	-0.98758
	0.579	-0.987602
	0.58	-0.986673
	0.581	-0.985914
	0.581	-0.984148
	0.582	-0.983125
	0.583	-0.982205
	0.584	-0.980803
	0.585	-0.979641
	0.586	-0.978977
	0.586	-0.977845
	0.587	-0.976944
	0.588	-0.97594
	0.589	-0.974789
	0.59	-0.974796
	0.591	-0.975309
	0.591	-0.974886
	0.592	-0.975197
	0.593	-0.975237
	0.594	-0.974906
	0.595	-0.974228
	0.595	-0.973353
	0.596	-0.973161
	0.597	-0.97342
	0.598	-0.97354
	0.599	-0.974087
	0.6	-0.974834
	0.6	-0.975355
	0.601	-0.974726
	0.602	-0.974778
	0.603	-0.975552
	0.604	-0.975703
	0.605	-0.976318
	0.605	-0.975697
	0.606	-0.975265
	0.607	-0.974618
	0.608	-0.974532
	0.609	-0.974752
	0.61	-0.976137
	0.61	-0.976948
	0.611	-0.977285
	0.612	-0.977713
	0.613	-0.978591
	0.614	-0.979946
	0.615	-0.98068
	0.615	-0.98131
	0.616	-0.983168
	0.617	-0.985133
	0.618	-0.986695
	0.619	-0.987854
	0.62	-0.988746
	0.62	-0.989084
	0.621	-0.989014
	0.622	-0.989389
	0.623	-0.99004
	0.624	-0.990924
	0.625	-0.992017
	0.625	-0.993193
	0.626	-0.995031
	0.627	-0.997056
	0.628	-0.998494
	0.629	-0.999783
	0.63	-1.00146
	0.63	-1.00336
	0.631	-1.00495
	0.632	-1.00627
	0.633	-1.00714
	0.634	-1.00726
	0.635	-1.00735
	0.635	-1.00765
	0.636	-1.00854
	0.637	-1.00979
	0.638	-1.01145
	0.639	-1.01324
	0.64	-1.01492
	0.64	-1.01616
	0.641	-1.01642
	0.642	-1.01618
	0.643	-1.0166
	0.644	-1.01761
	0.645	-1.01932
	0.645	-1.01961
	0.646	-1.01983
	0.647	-1.02026
	0.648	-1.02083
	0.649	-1.02136
	0.65	-1.02217
	0.65	-1.02275
	0.651	-1.02292
	0.652	-1.02318
	0.653	-1.02438
	0.654	-1.02505
	0.655	-1.0259
	0.655	-1.02633
	0.656	-1.0261
	0.657	-1.02692
	0.658	-1.02732
	0.659	-1.0268
	0.66	-1.02683
	0.66	-1.0274
	0.661	-1.02821
	0.662	-1.02876
	0.663	-1.02875
	0.664	-1.02924
	0.665	-1.02991
	0.665	-1.03006
	0.666	-1.03035
	0.667	-1.03094
	0.668	-1.03099
	0.669	-1.03191
	0.67	-1.03348
	0.67	-1.03495
	0.671	-1.03576
	0.672	-1.03588
	0.673	-1.03626
	0.674	-1.03673
	0.675	-1.03736
	0.675	-1.03878
	0.676	-1.04025
	0.677	-1.04136
	0.678	-1.04216
	0.679	-1.04259
	0.68	-1.04267
	0.68	-1.04232
	0.681	-1.04194
	0.682	-1.04172
	0.683	-1.04189
	0.684	-1.04241
	0.685	-1.04272
	0.685	-1.04322
	0.686	-1.04379
	0.687	-1.04447
	0.688	-1.04456
	0.689	-1.04504
	0.69	-1.04557
	0.69	-1.04555
	0.691	-1.04579
	0.692	-1.04647
	0.693	-1.04719
	0.694	-1.04756
	0.695	-1.04759
	0.695	-1.04789
	0.696	-1.04825
	0.697	-1.04867
	0.698	-1.04918
	0.699	-1.04931
	0.7	-1.04924
	0.7	-1.04904
	0.701	-1.04877
	0.702	-1.04902
	0.703	-1.04921
	0.704	-1.04951
	0.705	-1.05011
	0.705	-1.05
	0.706	-1.05022
	0.707	-1.05103
	0.708	-1.05151
	0.709	-1.05239
	0.71	-1.05321
	0.71	-1.0533
	0.711	-1.05303
	0.712	-1.05272
	0.713	-1.05277
	0.714	-1.05299
	0.715	-1.05334
	0.715	-1.05366
	0.716	-1.05326
	0.717	-1.05303
	0.718	-1.0529
	0.719	-1.05254
	0.72	-1.05215
	0.72	-1.05206
	0.721	-1.05221
	0.722	-1.05163
	0.723	-1.05067
	0.724	-1.05096
	0.725	-1.05129
	0.725	-1.05185
	0.726	-1.05251
	0.727	-1.05264
	0.728	-1.05199
	0.729	-1.05241
	0.73	-1.05305
	0.73	-1.05281
	0.731	-1.05275
	0.732	-1.05246
	0.733	-1.05138
	0.734	-1.05098
	0.735	-1.05097
	0.735	-1.05052
	0.736	-1.05017
	0.737	-1.04993
	0.738	-1.05004
	0.739	-1.05035
	0.74	-1.04959
	0.74	-1.0487
	0.741	-1.0485
	0.742	-1.04926
	0.743	-1.05003
	0.744	-1.05018
	0.745	-1.04971
	0.745	-1.04979
	0.746	-1.05045
	0.747	-1.05109
	0.748	-1.05019
	0.749	-1.05012
	0.75	-1.04993
	0.75	-1.04989
	0.751	-1.04921
	0.752	-1.04885
	0.753	-1.04858
	0.754	-1.04828
	0.755	-1.04735
	0.755	-1.04707
	0.756	-1.04655
	0.757	-1.04698
	0.758	-1.04703
	0.759	-1.04706
	0.76	-1.04718
	0.76	-1.04737
	0.761	-1.04701
	0.762	-1.04679
	0.763	-1.04618
	0.764	-1.04698
	0.765	-1.04793
	0.765	-1.04796
	0.766	-1.04846
	0.767	-1.04842
	0.768	-1.04853
	0.769	-1.04821
	0.77	-1.04915
	0.77	-1.04851
	0.771	-1.04853
	0.772	-1.04849
	0.773	-1.04828
	0.774	-1.04932
	0.775	-1.04995
	0.775	-1.05016
	0.776	-1.05053
	0.777	-1.0515
	0.778	-1.05114
	0.779	-1.05125
	0.78	-1.05095
	0.78	-1.05012
	0.781	-1.05045
	0.782	-1.05131
	0.783	-1.05205
	0.784	-1.05166
	0.785	-1.05094
	0.785	-1.05158
	0.786	-1.05258
	0.787	-1.05261
	0.788	-1.0523
	0.789	-1.05273
	0.79	-1.0537
	0.79	-1.05386
	0.791	-1.05408
	0.792	-1.05401
	0.793	-1.05514
	0.794	-1.05674
	0.795	-1.05694
	0.795	-1.05695
	0.796	-1.05849
	0.797	-1.05987
	0.798	-1.06037
	0.799	-1.05989
	0.8	-1.06079
	0.8	-1.06133
	0.801	-1.06182
	0.802	-1.06212
	0.803	-1.06304
	0.804	-1.06281
	0.805	-1.06304
	0.805	-1.06292
	0.806	-1.06367
	0.807	-1.06383
	0.808	-1.06413
	0.809	-1.0635
	0.81	-1.06329
	0.81	-1.06295
	0.811	-1.06275
	0.812	-1.06367
	0.813	-1.06437
	0.814	-1.06501
	0.815	-1.06533
	0.815	-1.0653
	0.816	-1.06632
	0.817	-1.06609
	0.818	-1.06568
	0.819	-1.06623
	0.82	-1.06693
	0.82	-1.06677
	0.821	-1.06618
	0.822	-1.06614
	0.823	-1.06601
	0.824	-1.06597
	0.825	-1.06631
	0.825	-1.06661
	0.826	-1.06658
	0.827	-1.06653
	0.828	-1.06651
	0.829	-1.06665
	0.83	-1.06642
	0.83	-1.06623
	0.831	-1.066
	0.832	-1.06576
	0.833	-1.06536
	0.834	-1.0652
	0.834	-1.06465
	0.835	-1.06429
	0.836	-1.0652
	0.837	-1.06565
	0.838	-1.0651
	0.839	-1.06466
	0.839	-1.06491
	0.84	-1.06553
	0.841	-1.06592
	0.842	-1.06582
	0.843	-1.06567
	0.844	-1.06563
	0.844	-1.0663
	0.845	-1.06729
	0.846	-1.06793
	0.847	-1.06839
	0.848	-1.06873
	0.849	-1.06924
	0.849	-1.07013
	0.85	-1.07109
	0.851	-1.07196
	0.852	-1.07275
	0.853	-1.07261
	0.854	-1.07229
	0.854	-1.07263
	0.855	-1.07317
	0.856	-1.07338
	0.857	-1.07307
	0.858	-1.07282
	0.859	-1.07357
	0.859	-1.07374
	0.86	-1.07389
	0.861	-1.07503
	0.862	-1.07666
	0.863	-1.07836
	0.864	-1.07912
	0.864	-1.079
	0.865	-1.07927
	0.866	-1.07918
	0.867	-1.07931
	0.868	-1.0794
	0.869	-1.07978
	0.869	-1.07961
	0.87	-1.08029
	0.871	-1.08023
	0.872	-1.07973
	0.873	-1.0795
	0.874	-1.07897
	0.874	-1.07957
	0.875	-1.08011
	0.876	-1.07991
	0.877	-1.07929
	0.878	-1.07883
	0.879	-1.079
	0.879	-1.07909
	0.88	-1.07876
	0.881	-1.079
	0.882	-1.07916
	0.883	-1.07971
	0.884	-1.07892
	0.884	-1.07892
	0.885	-1.08028
	0.886	-1.08101
	0.887	-1.0803
	0.888	-1.07985
	0.889	-1.08038
	0.889	-1.07981
	0.89	-1.07979
	0.891	-1.07864
	0.892	-1.07858
	0.893	-1.07817
	0.894	-1.0788
	0.894	-1.07895
	0.895	-1.079
	0.896	-1.07929
	0.897	-1.0791
	0.898	-1.07942
	0.899	-1.08055
	0.899	-1.0813
	0.9	-1.08166
	0.901	-1.08177
	0.902	-1.08154
	0.903	-1.08157
	0.904	-1.0816
	0.904	-1.08136
	0.905	-1.08138
	0.906	-1.08201
	0.907	-1.08319
	0.908	-1.08362
	0.909	-1.08314
	0.909	-1.0837
	0.91	-1.08389
	0.911	-1.08366
	0.912	-1.08405
	0.913	-1.08478
	0.914	-1.08544
	0.914	-1.0861
	0.915	-1.08736
	0.916	-1.08851
	0.917	-1.09051
	0.918	-1.09137
	0.919	-1.09245
	0.919	-1.0938
	0.92	-1.0947
	0.921	-1.09459
	0.922	-1.09439
	0.923	-1.09491
	0.924	-1.09481
	0.924	-1.0945
	0.925	-1.09342
	0.926	-1.09412
	0.927	-1.09452
	0.928	-1.09455
	0.929	-1.09461
	0.929	-1.095
	0.93	-1.09572
	0.931	-1.09558
	0.932	-1.09587
	0.933	-1.09648
	0.934	-1.09801
	0.934	-1.09773
	0.935	-1.09863
	0.936	-1.09719
	0.937	-1.09731
	0.938	-1.09719
	0.939	-1.09711
	0.939	-1.09662
	0.94	-1.09613
	0.941	-1.0957
	0.942	-1.09646
	0.943	-1.09725
	0.944	-1.09783
	0.944	-1.0979
	0.945	-1.09752
	0.946	-1.09698
	0.947	-1.09655
	0.948	-1.09557
	0.949	-1.09515
	0.949	-1.09456
	0.95	-1.09426
	0.951	-1.09386
	0.952	-1.09365
	0.953	-1.09377
	0.954	-1.09385
	0.954	-1.09325
	0.955	-1.09266
	0.956	-1.09323
	0.957	-1.09237
	0.958	-1.09187
	0.959	-1.09088
	0.959	-1.08999
	0.96	-1.08926
	0.961	-1.0891
	0.962	-1.08941
	0.963	-1.08934
	0.964	-1.08948
	0.964	-1.09001
	0.965	-1.08977
	0.966	-1.09013
	0.967	-1.09088
	0.968	-1.09082
	0.969	-1.09077
	0.969	-1.09038
	0.97	-1.09104
	0.971	-1.09256
	0.972	-1.09259
	0.973	-1.09321
	0.974	-1.09388
	0.974	-1.09356
	0.975	-1.09276
	0.976	-1.0928
	0.977	-1.0922
	0.978	-1.09269
	0.979	-1.09277
	0.979	-1.09223
	0.98	-1.09236
	0.981	-1.09273
	0.982	-1.09264
	0.983	-1.09232
	0.984	-1.0912
	0.984	-1.09047
	0.985	-1.09043
	0.986	-1.09153
	0.987	-1.09225
	0.988	-1.09229
	0.989	-1.09246
	0.989	-1.09297
	0.99	-1.09254
	0.991	-1.0929
	0.992	-1.09324
	0.993	-1.09399
	0.994	-1.09481
	0.994	-1.09464
	0.995	-1.09456
	0.996	-1.09502
	0.997	-1.09504
	0.998	-1.09476
	0.999	-1.09533
	0.999	-1.0957
	1	-1.09607
	1.001	-1.09599
	1.002	-1.09601
	1.003	-1.09575
	1.004	-1.09566
	1.004	-1.09552
	1.005	-1.09474
	1.006	-1.09396
	1.007	-1.09377
	1.008	-1.09323
	1.009	-1.09205
	1.009	-1.09153
	1.01	-1.09192
	1.011	-1.09135
	1.012	-1.08996
	1.013	-1.08846
	1.014	-1.08807
	1.014	-1.08763
	1.015	-1.08742
	1.016	-1.08773
	1.017	-1.0877
	1.018	-1.08786
	1.019	-1.08841
	1.019	-1.08782
	1.02	-1.08768
	1.021	-1.08804
	1.022	-1.0881
	1.023	-1.08815
	1.024	-1.08783
	1.024	-1.08813
	1.025	-1.08873
	1.026	-1.08926
	1.027	-1.08966
	1.028	-1.08968
	1.029	-1.08977
	1.029	-1.08944
	1.03	-1.08882
	1.031	-1.08895
	1.032	-1.0897
	1.033	-1.09092
	1.034	-1.09156
	1.034	-1.09114
	1.035	-1.09082
	1.036	-1.09097
	1.037	-1.09068
	1.038	-1.08995
	1.039	-1.09017
	1.039	-1.09065
	1.04	-1.09081
	1.041	-1.09078
	1.042	-1.09077
	1.043	-1.09053
	1.044	-1.09016
	1.044	-1.08999
	1.045	-1.08974
	1.046	-1.09003
	1.047	-1.09089
	1.048	-1.09143
	1.049	-1.09167
	1.049	-1.09192
	1.05	-1.09299
	1.051	-1.09391
	1.052	-1.09477
	1.053	-1.09543
	1.054	-1.09574
	1.054	-1.09582
	1.055	-1.09605
	1.056	-1.09591
	1.057	-1.09568
	1.058	-1.0958
	1.059	-1.09629
	1.059	-1.09652
	1.06	-1.09676
	1.061	-1.09704
	1.062	-1.09735
	1.063	-1.0976
	1.064	-1.09806
	1.064	-1.09784
	1.065	-1.09869
	1.066	-1.0985
	1.067	-1.09847
	1.068	-1.09816
	1.069	-1.09777
	1.069	-1.09751
	1.07	-1.09714
	1.071	-1.09747
	1.072	-1.09779
	1.073	-1.09747
	1.073	-1.09755
	1.074	-1.09763
	1.075	-1.09822
	1.076	-1.09842
	1.077	-1.09875
	1.078	-1.09883
	1.078	-1.09993
	1.079	-1.10141
	1.08	-1.10196
	1.081	-1.10177
	1.082	-1.10155
	1.083	-1.10199
	1.083	-1.10138
	1.084	-1.10181
	1.085	-1.10264
	1.086	-1.10254
	1.087	-1.1032
	1.088	-1.10329
	1.088	-1.10266
	1.089	-1.10405
	1.09	-1.10399
	1.091	-1.1041
	1.092	-1.10389
	1.093	-1.10282
	1.093	-1.10244
	1.094	-1.10237
	1.095	-1.10265
	1.096	-1.10212
	1.097	-1.10108
	1.098	-1.10126
	1.098	-1.10152
	1.099	-1.10128
	1.1	-1.10123
	1.101	-1.10022
	1.102	-1.10112
	1.103	-1.10247
	1.103	-1.10253
	1.104	-1.10219
	1.105	-1.10191
	1.106	-1.10348
	1.107	-1.10337
	1.108	-1.10382
	1.108	-1.10445
	1.109	-1.10412
	1.11	-1.10435
	1.111	-1.1042
	1.112	-1.10521
	1.113	-1.10668
	1.113	-1.10678
	1.114	-1.10734
	1.115	-1.10705
	1.116	-1.10658
	1.117	-1.10639
	1.118	-1.10625
	1.118	-1.10663
	1.119	-1.10611
	1.12	-1.10547
	1.121	-1.10536
	1.122	-1.1047
	1.123	-1.10525
	1.123	-1.1056
	1.124	-1.10522
	1.125	-1.10561
	1.126	-1.10555
	1.127	-1.10594
	1.128	-1.10593
	1.128	-1.10578
	1.129	-1.10646
	1.13	-1.10736
	1.131	-1.10685
	1.132	-1.10713
	1.133	-1.10769
	1.133	-1.1085
	1.134	-1.10847
	1.135	-1.10848
	1.136	-1.10844
	1.137	-1.10858
	1.138	-1.10875
	1.138	-1.10885
	1.139	-1.1087
	1.14	-1.10807
	1.141	-1.10763
	1.142	-1.10782
	1.143	-1.10743
	1.143	-1.10634
	1.144	-1.10605
	1.145	-1.10633
	1.146	-1.10653
	1.147	-1.10591
	1.148	-1.10483
	1.148	-1.10436
	1.149	-1.10335
	1.15	-1.10264
	1.151	-1.10189
	1.152	-1.10084
	1.153	-1.10072
	1.153	-1.09987
	1.154	-1.09907
	1.155	-1.09912
	1.156	-1.09863
	1.157	-1.0981
	1.158	-1.09777
	1.158	-1.09768
	1.159	-1.09824
	1.16	-1.09853
	1.161	-1.0983
	1.162	-1.09839
	1.163	-1.098
	1.163	-1.09847
	1.164	-1.0985
	1.165	-1.09856
	1.166	-1.09871
	1.167	-1.09849
	1.168	-1.09902
	1.168	-1.09902
	1.169	-1.09957
	1.17	-1.10026
	1.171	-1.1009
	1.172	-1.10063
	1.173	-1.10079
	1.173	-1.1002
	1.174	-1.09932
	1.175	-1.09944
	1.176	-1.10026
	1.177	-1.10054
	1.178	-1.10029
	1.178	-1.1001
	1.179	-1.10041
	1.18	-1.10162
	1.181	-1.10222
	1.182	-1.10239
	1.183	-1.10305
	1.183	-1.10309
	1.184	-1.103
	1.185	-1.1031
	1.186	-1.10407
	1.187	-1.10456
	1.188	-1.10456
	1.188	-1.10472
	1.189	-1.10556
	1.19	-1.10572
	1.191	-1.10604
	1.192	-1.10632
	1.193	-1.10753
	1.193	-1.10796
	1.194	-1.10913
	1.195	-1.10909
	1.196	-1.10914
	1.197	-1.10957
	1.198	-1.10842
	1.198	-1.10839
	1.199	-1.10904
	1.2	-1.11011
	1.201	-1.11144
	1.202	-1.11121
	1.203	-1.1105
	1.203	-1.11119
	1.204	-1.1113
	1.205	-1.1114
	1.206	-1.10979
	1.207	-1.11004
	1.208	-1.10974
	1.208	-1.11007
	1.209	-1.11003
	1.21	-1.11053
	1.211	-1.11062
	1.212	-1.10987
	1.213	-1.10945
	1.213	-1.10962
	1.214	-1.10948
	1.215	-1.10935
	1.216	-1.11111
	1.217	-1.11148
	1.218	-1.11081
	1.218	-1.10911
	1.219	-1.10922
	1.22	-1.10898
	1.221	-1.10999
	1.222	-1.10895
	1.223	-1.10939
	1.223	-1.11059
	1.224	-1.11051
	1.225	-1.11111
	1.226	-1.11163
	1.227	-1.11197
	1.228	-1.11159
	1.228	-1.11114
	1.229	-1.11081
	1.23	-1.11116
	1.231	-1.10985
	1.232	-1.10997
	1.233	-1.11036
	1.233	-1.11043
	1.234	-1.11055
	1.235	-1.11026
	1.236	-1.11018
	1.237	-1.11123
	1.238	-1.1111
	1.238	-1.1114
	1.239	-1.11289
	1.24	-1.11303
	1.241	-1.11294
	1.242	-1.11199
	1.243	-1.11116
	1.243	-1.11175
	1.244	-1.11226
	1.245	-1.11129
	1.246	-1.11082
	1.247	-1.11014
	1.248	-1.11192
	1.248	-1.11161
	1.249	-1.11138
	1.25	-1.11054
	1.251	-1.11127
	1.252	-1.11028
	1.253	-1.11023
	1.253	-1.11109
	1.254	-1.11038
	1.255	-1.11023
	1.256	-1.11106
	1.257	-1.11082
	1.258	-1.11037
	1.258	-1.11107
	1.259	-1.11088
	1.26	-1.11184
	1.261	-1.11232
	1.262	-1.1122
	1.263	-1.1122
	1.263	-1.11252
	1.264	-1.11179
	1.265	-1.11086
	1.266	-1.11125
	1.267	-1.1112
	1.268	-1.11051
	1.268	-1.11024
	1.269	-1.10999
	1.27	-1.10992
	1.271	-1.11027
	1.272	-1.11034
	1.273	-1.11039
	1.273	-1.11047
	1.274	-1.11056
	1.275	-1.11157
	1.276	-1.11108
	1.277	-1.11149
	1.278	-1.11175
	1.278	-1.11181
	1.279	-1.11137
	1.28	-1.11132
	1.281	-1.11172
	1.282	-1.11136
	1.283	-1.11148
	1.283	-1.11093
	1.284	-1.11028
	1.285	-1.11017
	1.286	-1.11027
	1.287	-1.11091
	1.288	-1.11151
	1.288	-1.11196
	1.289	-1.11179
	1.29	-1.11151
	1.291	-1.11154
	1.292	-1.11207
	1.293	-1.11147
	1.293	-1.11145
	1.294	-1.11008
	1.295	-1.10908
	1.296	-1.1086
	1.297	-1.10688
	1.298	-1.10611
	1.298	-1.10575
	1.299	-1.10489
	1.3	-1.10342
	1.301	-1.10266
	1.302	-1.10329
	1.303	-1.10319
	1.303	-1.10411
	1.304	-1.10376
	1.305	-1.1043
	1.306	-1.10451
	1.307	-1.10472
	1.308	-1.10441
	1.308	-1.10425
	1.309	-1.10425
	1.31	-1.10383
	1.311	-1.10381
	1.312	-1.10381
	1.312	-1.10362
	1.313	-1.10428
	1.314	-1.10504
	1.315	-1.10542
	1.316	-1.105
	1.317	-1.1044
	1.317	-1.1049
	1.318	-1.10519
	1.319	-1.10582
	1.32	-1.10664
	1.321	-1.10663
	1.322	-1.10651
	1.322	-1.10623
	1.323	-1.10627
	1.324	-1.1068
	1.325	-1.10747
	1.326	-1.10763
	1.327	-1.10719
	1.327	-1.10662
	1.328	-1.10667
	1.329	-1.10663
	1.33	-1.10662
	1.331	-1.10675
	1.332	-1.10709
	1.332	-1.10712
	1.333	-1.10671
	1.334	-1.10682
	1.335	-1.10817
	1.336	-1.10969
	1.337	-1.11036
	1.337	-1.11149
	1.338	-1.11203
	1.339	-1.11203
	1.34	-1.11313
	1.341	-1.11508
	1.342	-1.11682
	1.342	-1.11667
	1.343	-1.11643
	1.344	-1.1163
	1.345	-1.1165
	1.346	-1.11709
	1.347	-1.11765
	1.347	-1.11816
	1.348	-1.11798
	1.349	-1.11817
	1.35	-1.11884
	1.351	-1.11944
	1.352	-1.1197
	1.352	-1.12008
	1.353	-1.12074
	1.354	-1.12078
	1.355	-1.11995
	1.356	-1.11945
	1.357	-1.11974
	1.357	-1.12059
	1.358	-1.12085
	1.359	-1.12023
	1.36	-1.11998
	1.361	-1.11954
	1.362	-1.11964
	1.362	-1.11981
	1.363	-1.11937
	1.364	-1.11938
	1.365	-1.11884
	1.366	-1.11853
	1.367	-1.11896
	1.367	-1.11917
	1.368	-1.12023
	1.369	-1.12096
	1.37	-1.12086
	1.371	-1.12167
	1.372	-1.12213
	1.372	-1.12296
	1.373	-1.12347
	1.374	-1.12391
	1.375	-1.12523
	1.376	-1.12551
	1.377	-1.12541
	1.377	-1.12539
	1.378	-1.12539
	1.379	-1.1263
	1.38	-1.12756
	1.381	-1.12815
	1.382	-1.12783
	1.382	-1.12718
	1.383	-1.12773
	1.384	-1.12838
	1.385	-1.12858
	1.386	-1.12958
	1.387	-1.12952
	1.387	-1.12821
	1.388	-1.12799
	1.389	-1.12835
	1.39	-1.12916
	1.391	-1.12931
	1.392	-1.12918
	1.392	-1.12965
	1.393	-1.13062
	1.394	-1.13065
	1.395	-1.13055
	1.396	-1.13125
	1.397	-1.13217
	1.397	-1.13091
	1.398	-1.13032
	1.399	-1.12891
	1.4	-1.12896
	1.401	-1.12966
	1.402	-1.12997
	1.402	-1.12923
	1.403	-1.12906
	1.404	-1.13012
	1.405	-1.13074
	1.406	-1.13141
	1.407	-1.1326
	1.407	-1.13277
	1.408	-1.1336
	1.409	-1.13455
	1.41	-1.13444
	1.411	-1.13539
	1.412	-1.13648
	1.412	-1.13599
	1.413	-1.13628
	1.414	-1.13527
	1.415	-1.13519
	1.416	-1.13585
	1.417	-1.13512
	1.417	-1.13503
	1.418	-1.134
	1.419	-1.13399
	1.42	-1.13414
	1.421	-1.1329
	1.422	-1.13267
	1.422	-1.13246
	1.423	-1.13356
	1.424	-1.13341
	1.425	-1.13304
	1.426	-1.13294
	1.427	-1.13296
	1.427	-1.13299
	1.428	-1.13367
	1.429	-1.13538
	1.43	-1.13509
	1.431	-1.13513
	1.432	-1.13555
	1.432	-1.13643
	1.433	-1.13661
	1.434	-1.13635
	1.435	-1.13592
	1.436	-1.13549
	1.437	-1.13531
	1.437	-1.13529
	1.438	-1.13605
	1.439	-1.13681
	1.44	-1.13743
	1.441	-1.13819
	1.442	-1.13838
	1.442	-1.13795
	1.443	-1.1379
	1.444	-1.13887
	1.445	-1.13883
	1.446	-1.13795
	1.447	-1.13817
	1.447	-1.13683
	1.448	-1.13631
	1.449	-1.13488
	1.45	-1.13335
	1.451	-1.13226
	1.452	-1.13178
	1.452	-1.1317
	1.453	-1.13189
	1.454	-1.13227
	1.455	-1.1322
	1.456	-1.13283
	1.457	-1.13404
	1.457	-1.13382
	1.458	-1.13307
	1.459	-1.13311
	1.46	-1.13335
	1.461	-1.13324
	1.462	-1.13391
	1.462	-1.13427
	1.463	-1.13438
	1.464	-1.1332
	1.465	-1.13171
	1.466	-1.13024
	1.467	-1.1306
	1.467	-1.13047
	1.468	-1.13004
	1.469	-1.13052
	1.47	-1.13049
	1.471	-1.13
	1.472	-1.12893
	1.472	-1.12907
	1.473	-1.12847
	1.474	-1.12675
	1.475	-1.12567
	1.476	-1.12527
	1.477	-1.12537
	1.477	-1.12569
	1.478	-1.12607
	1.479	-1.12642
	1.48	-1.12589
	1.481	-1.12582
	1.482	-1.12614
	1.482	-1.12594
	1.483	-1.12486
	1.484	-1.12447
	1.485	-1.12555
	1.486	-1.12571
	1.487	-1.12524
	1.487	-1.12529
	1.488	-1.12592
	1.489	-1.12597
	1.49	-1.12629
	1.491	-1.12633
	1.492	-1.12769
	1.492	-1.12897
	1.493	-1.1303
	1.494	-1.13049
	1.495	-1.13038
	1.496	-1.12974
	1.497	-1.12916
	1.497	-1.12968
	1.498	-1.12987
	1.499	-1.12958
	1.5	-1.12992
	1.501	-1.13074
	1.502	-1.13107
	1.502	-1.13095
	1.503	-1.13046
	1.504	-1.13036
	1.505	-1.13143
	1.506	-1.13306
	1.507	-1.13536
	1.507	-1.13617
	1.508	-1.13597
	1.509	-1.13594
	1.51	-1.13676
	1.511	-1.137
	1.512	-1.13682
	1.512	-1.13734
	1.513	-1.13715
	1.514	-1.13661
	1.515	-1.13695
	1.516	-1.13815
	1.517	-1.13836
	1.517	-1.13834
	1.518	-1.13856
	1.519	-1.13878
	1.52	-1.13935
	1.521	-1.13954
	1.522	-1.14007
	1.522	-1.1398
	1.523	-1.13965
	1.524	-1.14026
	1.525	-1.14221
	1.526	-1.14331
	1.527	-1.1431
	1.527	-1.14342
	1.528	-1.14366
	1.529	-1.14419
	1.53	-1.14411
	1.531	-1.14434
	1.532	-1.14501
	1.532	-1.14578
	1.533	-1.14532
	1.534	-1.14558
	1.535	-1.14487
	1.536	-1.14425
	1.537	-1.14394
	1.537	-1.14466
	1.538	-1.14526
	1.539	-1.14543
	1.54	-1.14507
	1.541	-1.14499
	1.542	-1.14457
	1.542	-1.14501
	1.543	-1.14461
	1.544	-1.146
	1.545	-1.14629
	1.546	-1.14696
	1.546	-1.1465
	1.547	-1.14595
	1.548	-1.14457
	1.549	-1.14512
	1.55	-1.14526
	1.551	-1.14537
	1.551	-1.14513
	1.552	-1.1449
	1.553	-1.14514
	1.554	-1.14471
	1.555	-1.1461
	1.556	-1.14689
	1.556	-1.14721
	1.557	-1.1468
	1.558	-1.14712
	1.559	-1.14763
	1.56	-1.14818
	1.561	-1.14783
	1.561	-1.14764
	1.562	-1.14709
	1.563	-1.14762
	1.564	-1.14688
	1.565	-1.1471
	1.566	-1.14704
	1.566	-1.14646
	1.567	-1.14581
	1.568	-1.14505
	1.569	-1.14497
	1.57	-1.14566
	1.571	-1.14574
	1.571	-1.14622
	1.572	-1.14702
	1.573	-1.147
	1.574	-1.14691
	1.575	-1.14737
	1.576	-1.14729
	1.576	-1.1482
	1.577	-1.14876
	1.578	-1.14817
	1.579	-1.14787
	1.58	-1.14661
	1.581	-1.14706
	1.581	-1.14664
	1.582	-1.14792
	1.583	-1.14869
	1.584	-1.14892
	1.585	-1.14951
	1.586	-1.14916
	1.586	-1.15088
	1.587	-1.14945
	1.588	-1.14935
	1.589	-1.14959
	1.59	-1.15073
	1.591	-1.15119
	1.591	-1.15081
	1.592	-1.15153
	1.593	-1.15182
	1.594	-1.1521
	1.595	-1.15071
	1.596	-1.15143
	1.596	-1.15107
	1.597	-1.15221
	1.598	-1.15322
	1.599	-1.15443
	1.6	-1.15474
	1.601	-1.15509
	1.601	-1.15485
	1.602	-1.15492
	1.603	-1.15446
	1.604	-1.15492
	1.605	-1.15514
	1.606	-1.15608
	1.606	-1.15668
	1.607	-1.15662
	1.608	-1.15723
	1.609	-1.15703
	1.61	-1.15702
	1.611	-1.15644
	1.611	-1.15529
	1.612	-1.15479
	1.613	-1.15475
	1.614	-1.15392
	1.615	-1.15411
	1.616	-1.15439
	1.616	-1.15562
	1.617	-1.15544
	1.618	-1.15482
	1.619	-1.15589
	1.62	-1.15678
	1.621	-1.1572
	1.621	-1.15823
	1.622	-1.15779
	1.623	-1.15765
	1.624	-1.1572
	1.625	-1.15702
	1.626	-1.15677
	1.626	-1.15604
	1.627	-1.15667
	1.628	-1.15666
	1.629	-1.15699
	1.63	-1.1576
	1.631	-1.15755
	1.631	-1.1572
	1.632	-1.15721
	1.633	-1.15802
	1.634	-1.15782
	1.635	-1.15743
	1.636	-1.15814
	1.636	-1.159
	1.637	-1.15874
	1.638	-1.15833
	1.639	-1.15781
	1.64	-1.15725
	1.641	-1.15743
	1.641	-1.15702
	1.642	-1.15694
	1.643	-1.15716
	1.644	-1.15806
	1.645	-1.15902
	1.646	-1.15923
	1.646	-1.15914
	1.647	-1.15933
	1.648	-1.15916
	1.649	-1.1589
	1.65	-1.15909
	1.651	-1.16004
	1.651	-1.16062
	1.652	-1.16127
	1.653	-1.16193
	1.654	-1.16221
	1.655	-1.16262
	1.656	-1.16329
	1.656	-1.16326
	1.657	-1.16272
	1.658	-1.16266
	1.659	-1.16358
	1.66	-1.16369
	1.661	-1.16276
	1.661	-1.16222
	1.662	-1.16193
	1.663	-1.16165
	1.664	-1.16098
[truncated: 25,078 more rows]
