# Supplementary material for: Structural insights into selective and dual antagonism of EP2 and EP4 prostaglandin receptors
Source: EMBO J. 2025 Oct 29;44(23):7242–62. doi: 10.1038/s44318-025-00611-0 (PMC12669672; doi:10.1038/s44318-025-00611-0)
Supplement: Supplementary file 10 — Appendix Figure Source Data [file 44318_2025_611_MOESM10_ESM.zip › Appendix Figure S1/S1E/Appendix Figure S1E.xlsx]

## Sheet: Sheet1
	ml	mAU
	0	-0.0033195
	0.001	-0.00366655
	0.002	-0.00372245
	0.002	-0.00380042
	0.003	-0.00467145
	0.004	-0.00549067
	0.004	-0.00541558
	0.005	-0.00525263
	0.006	-0.00521562
	0.006	-0.005311
	0.007	-0.00580702
	0.008	-0.00716871
	0.008	-0.00771941
	0.009	-0.00729521
	0.01	-0.00639319
	0.01	-0.00602271
	0.011	-0.00695738
	0.012	-0.00812622
	0.012	-0.00849283
	0.013	-0.00866642
	0.014	-0.00937424
	0.014	-0.0106112
	0.015	-0.0115041
	0.016	-0.0118079
	0.016	-0.0122944
	0.017	-0.0129733
	0.018	-0.0127042
	0.018	-0.0121111
	0.019	-0.0120317
	0.02	-0.0119912
	0.02	-0.0120974
	0.021	-0.0125027
	0.022	-0.0119141
	0.022	-0.0116184
	0.023	-0.0118306
	0.024	-0.0128222
	0.024	-0.0136622
	0.025	-0.0135915
	0.026	-0.013264
	0.026	-0.0132386
	0.027	-0.0140086
	0.028	-0.0140474
	0.028	-0.0146666
	0.029	-0.0146655
	0.03	-0.0142574
	0.03	-0.0145109
	0.031	-0.0146136
	0.032	-0.0155499
	0.032	-0.0160076
	0.033	-0.0163005
	0.034	-0.0168595
	0.034	-0.0169928
	0.035	-0.0174223
	0.036	-0.0175205
	0.036	-0.0172276
	0.037	-0.0175033
	0.038	-0.0177128
	0.038	-0.0176444
	0.039	-0.0174311
	0.04	-0.0179257
	0.04	-0.0174745
	0.041	-0.018056
	0.042	-0.018278
	0.042	-0.0185392
	0.043	-0.0196401
	0.044	-0.0201985
	0.044	-0.0203452
	0.045	-0.0206358
	0.046	-0.0213087
	0.046	-0.0216494
	0.047	-0.0213819
	0.048	-0.0212237
	0.048	-0.0212156
	0.049	-0.0212584
	0.05	-0.0209241
	0.05	-0.0200448
	0.051	-0.0201797
	0.052	-0.0208373
	0.052	-0.0207576
	0.053	-0.0202971
	0.054	-0.0205362
	0.054	-0.0205275
	0.055	-0.0216095
	0.056	-0.0222752
	0.056	-0.0228673
	0.057	-0.022085
	0.058	-0.0222105
	0.058	-0.0227817
	0.059	-0.0233998
	0.06	-0.0231317
	0.06	-0.0226105
	0.061	-0.0241995
	0.062	-0.0242041
	0.062	-0.0246632
	0.063	-0.0259131
	0.064	-0.025584
	0.064	-0.0261329
	0.065	-0.0251143
	0.066	-0.024995
	0.066	-0.0249704
	0.067	-0.0252278
	0.068	-0.0262647
	0.068	-0.0263872
	0.069	-0.0270914
	0.07	-0.027449
	0.07	-0.0269797
	0.071	-0.0261591
	0.072	-0.0269907
	0.072	-0.0274584
	0.073	-0.0276059
	0.074	-0.028419
	0.074	-0.027561
	0.075	-0.029033
	0.076	-0.0294335
	0.076	-0.0302648
	0.077	-0.0303307
	0.078	-0.0292987
	0.078	-0.0284456
	0.079	-0.028562
	0.08	-0.0280689
	0.08	-0.0280662
	0.081	-0.0287695
	0.082	-0.029044
	0.082	-0.0299688
	0.083	-0.03077
	0.084	-0.0316019
	0.084	-0.0323579
	0.085	-0.0324381
	0.086	-0.0328718
	0.086	-0.0339606
	0.087	-0.0341393
	0.088	-0.0343267
	0.088	-0.0338389
	0.089	-0.0340585
	0.09	-0.0340982
	0.09	-0.0340947
	0.091	-0.0332456
	0.092	-0.0333557
	0.092	-0.0342085
	0.093	-0.0351657
	0.094	-0.0357575
	0.094	-0.0353199
	0.095	-0.0356056
	0.096	-0.0352412
	0.096	-0.0354201
	0.097	-0.0368421
	0.098	-0.0368508
	0.098	-0.0372535
	0.099	-0.0377129
	0.1	-0.0375492
	0.1	-0.0374736
	0.101	-0.037789
	0.102	-0.0386011
	0.102	-0.0385672
	0.103	-0.0392027
	0.104	-0.0397358
	0.104	-0.0401829
	0.105	-0.040172
	0.106	-0.0402635
	0.106	-0.0395993
	0.107	-0.0387289
	0.108	-0.0394627
	0.108	-0.0387944
	0.109	-0.0392679
	0.11	-0.0384952
	0.11	-0.0386785
	0.111	-0.0394077
	0.112	-0.0399858
	0.112	-0.0397461
	0.113	-0.0399471
	0.114	-0.0403532
	0.114	-0.0402896
	0.115	-0.040616
	0.116	-0.0408369
	0.116	-0.040813
	0.117	-0.0406522
	0.118	-0.0399086
	0.118	-0.0396786
	0.119	-0.0396669
	0.12	-0.0394775
	0.12	-0.0396749
	0.121	-0.0407495
	0.122	-0.0418461
	0.122	-0.042292
	0.123	-0.0427818
	0.124	-0.0437764
	0.124	-0.0436622
	0.125	-0.0427154
	0.126	-0.0422267
	0.126	-0.0417562
	0.127	-0.041361
	0.128	-0.0411811
	0.128	-0.041798
	0.129	-0.0422312
	0.13	-0.0411859
	0.13	-0.0405528
	0.131	-0.0412462
	0.132	-0.0419714
	0.132	-0.0421777
	0.133	-0.0425705
	0.134	-0.0431587
	0.134	-0.0428652
	0.135	-0.0424451
	0.136	-0.0426791
	0.136	-0.0429615
	0.137	-0.0433643
	0.138	-0.0432569
	0.138	-0.0434187
	0.139	-0.0442471
	0.14	-0.0454992
	0.14	-0.0456477
	0.141	-0.0456152
	0.142	-0.0453862
	0.142	-0.0458861
	0.143	-0.0469913
	0.144	-0.0473417
	0.144	-0.0474768
	0.145	-0.0472825
	0.146	-0.0475464
	0.146	-0.0475949
	0.147	-0.0472423
	0.148	-0.0468819
	0.148	-0.0465359
	0.149	-0.0464194
	0.15	-0.046696
	0.15	-0.0471367
	0.151	-0.0477713
	0.152	-0.0483313
	0.152	-0.0484682
	0.153	-0.0483265
	0.154	-0.0474971
	0.154	-0.0469656
	0.155	-0.0467781
	0.156	-0.0467982
	0.156	-0.0468581
	0.157	-0.0468884
	0.158	-0.0476305
	0.158	-0.047681
	0.159	-0.0477347
	0.16	-0.0475997
	0.16	-0.0474689
	0.161	-0.0471784
	0.162	-0.0464587
	0.162	-0.046113
	0.163	-0.0465488
	0.164	-0.0471172
	0.164	-0.0466699
	0.165	-0.0467509
	0.166	-0.0473294
	0.166	-0.0463858
	0.167	-0.0457842
	0.168	-0.0464781
	0.168	-0.0460885
	0.169	-0.0455374
	0.17	-0.045328
	0.17	-0.0452936
	0.171	-0.045299
	0.172	-0.0447089
	0.172	-0.0441967
	0.173	-0.0441117
	0.174	-0.044624
	0.174	-0.0439587
	0.175	-0.0440282
	0.176	-0.0436564
	0.176	-0.0429526
	0.177	-0.0429875
	0.178	-0.0426564
	0.178	-0.0432386
	0.179	-0.0430191
	0.18	-0.0416854
	0.18	-0.0418759
	0.181	-0.0428974
	0.182	-0.0427351
	0.182	-0.0426686
	0.183	-0.0421115
	0.184	-0.0411435
	0.184	-0.0420676
	0.185	-0.0419176
	0.186	-0.0420771
	0.186	-0.0417563
	0.187	-0.0408307
	0.188	-0.0403665
	0.188	-0.0404698
	0.189	-0.0403886
	0.19	-0.0402291
	0.19	-0.0406151
	0.191	-0.0414372
	0.192	-0.0418316
	0.192	-0.0420648
	0.193	-0.0429918
	0.194	-0.0431262
	0.194	-0.0429138
	0.195	-0.0428259
	0.196	-0.0435317
	0.196	-0.0435087
	0.197	-0.0439375
	0.198	-0.0441013
	0.198	-0.0435062
	0.199	-0.0432637
	0.2	-0.0434101
	0.2	-0.0423421
	0.201	-0.042082
	0.202	-0.042299
	0.202	-0.0420057
	0.203	-0.0414919
	0.204	-0.0417429
	0.204	-0.0416335
	0.205	-0.0419356
	0.206	-0.0425266
	0.206	-0.0423893
	0.207	-0.0421077
	0.208	-0.0422729
	0.208	-0.0420585
	0.209	-0.0421336
	0.21	-0.0419426
	0.21	-0.0417371
	0.211	-0.0416401
	0.212	-0.0414504
	0.212	-0.0422314
	0.213	-0.0423489
	0.214	-0.0414442
	0.214	-0.0407677
	0.215	-0.0404895
	0.216	-0.0400652
	0.216	-0.0398928
	0.217	-0.0391185
	0.218	-0.0381955
	0.218	-0.0377991
	0.219	-0.0380311
	0.22	-0.0386682
	0.22	-0.0390992
	0.221	-0.0392242
	0.222	-0.0394047
	0.222	-0.0395133
	0.223	-0.0392525
	0.224	-0.0389428
	0.224	-0.0386163
	0.225	-0.0376889
	0.226	-0.0362749
	0.226	-0.0352167
	0.227	-0.0352831
	0.228	-0.0352078
	0.228	-0.0359969
	0.229	-0.0358366
	0.23	-0.0358227
	0.23	-0.0343243
	0.231	-0.0343384
	0.232	-0.0349252
	0.232	-0.0350604
	0.233	-0.0351543
	0.234	-0.0360571
	0.234	-0.0369551
	0.235	-0.0368453
	0.236	-0.0371601
	0.236	-0.0379431
	0.237	-0.0378423
	0.238	-0.0375055
	0.238	-0.0372783
	0.239	-0.036871
	0.24	-0.036512
	0.24	-0.036536
	0.241	-0.0371882
	0.242	-0.03719
	0.242	-0.037342
	0.243	-0.0368519
	0.244	-0.0368608
	0.244	-0.0375534
	0.245	-0.0369382
	0.246	-0.0374542
	0.246	-0.037358
	0.247	-0.0369356
	0.248	-0.0372571
	0.248	-0.0380553
	0.249	-0.038625
	0.25	-0.0379932
	0.25	-0.038469
	0.251	-0.0386416
	0.252	-0.0394852
	0.252	-0.0399373
	0.253	-0.0401683
	0.254	-0.0401394
	0.254	-0.0404351
	0.255	-0.0404835
	0.256	-0.0402206
	0.256	-0.0398534
	0.257	-0.0399056
	0.258	-0.0400942
	0.258	-0.0397416
	0.259	-0.0402374
	0.26	-0.0414578
	0.26	-0.0425934
	0.261	-0.043215
	0.262	-0.0434387
	0.262	-0.0436592
	0.263	-0.0436911
	0.264	-0.0435497
	0.264	-0.0436499
	0.265	-0.0429463
	0.266	-0.0416962
	0.266	-0.0419737
	0.267	-0.0421509
	0.268	-0.0415281
	0.268	-0.0414384
	0.269	-0.0424854
	0.27	-0.0430577
	0.27	-0.0429455
	0.271	-0.0432507
	0.272	-0.0438379
	0.272	-0.0443476
	0.273	-0.0440104
	0.274	-0.0435619
	0.274	-0.0435444
	0.275	-0.0437194
	0.276	-0.043247
	0.276	-0.042887
	0.277	-0.0423905
	0.278	-0.0420031
	0.278	-0.0419487
	0.279	-0.0427156
	0.28	-0.0431734
	0.28	-0.0437929
	0.281	-0.0444565
	0.282	-0.0443541
	0.282	-0.0445216
	0.283	-0.045135
	0.284	-0.0458671
	0.284	-0.0461711
	0.285	-0.0461368
	0.286	-0.045886
	0.286	-0.0459142
	0.287	-0.0459673
	0.288	-0.0460448
	0.288	-0.0456947
	0.289	-0.0458457
	0.29	-0.0459635
	0.29	-0.0463879
	0.291	-0.0467764
	0.292	-0.047088
	0.292	-0.0469718
	0.293	-0.0470929
	0.294	-0.0465972
	0.294	-0.0463962
	0.295	-0.0474483
	0.296	-0.0477659
	0.296	-0.0474137
	0.297	-0.0469859
	0.298	-0.047628
	0.298	-0.048183
	0.299	-0.0481993
	0.3	-0.046935
	0.3	-0.0470218
	0.301	-0.0476594
	0.302	-0.046864
	0.302	-0.0461049
	0.303	-0.0457365
	0.304	-0.0460712
	0.304	-0.0459303
	0.305	-0.0456058
	0.306	-0.0458352
	0.306	-0.0470462
	0.307	-0.0476773
	0.308	-0.0473123
	0.308	-0.0474364
	0.309	-0.0489897
	0.31	-0.0500922
	0.31	-0.0506872
	0.311	-0.0504971
	0.312	-0.0508886
	0.312	-0.050606
	0.313	-0.0515552
	0.314	-0.0513282
	0.314	-0.0511564
	0.315	-0.0507821
	0.316	-0.0504749
	0.316	-0.0509255
	0.317	-0.0507464
	0.318	-0.05092
	0.318	-0.049888
	0.319	-0.049867
	0.32	-0.0491652
	0.32	-0.0478894
	0.321	-0.0473568
	0.322	-0.0476985
	0.322	-0.0469004
	0.323	-0.046482
	0.324	-0.0453568
	0.324	-0.0450277
	0.325	-0.0449252
	0.326	-0.0446982
	0.326	-0.0449452
	0.327	-0.04557
	0.328	-0.0454013
	0.328	-0.0442593
	0.329	-0.0436579
	0.33	-0.0437957
	0.33	-0.0438955
	0.331	-0.0432977
	0.332	-0.0434294
	0.332	-0.0442851
	0.333	-0.0447799
	0.334	-0.0451573
	0.334	-0.04504
	0.335	-0.0459631
	0.336	-0.0464961
	0.336	-0.0461472
	0.337	-0.0457056
	0.338	-0.0453022
	0.338	-0.0450241
	0.339	-0.0451733
	0.34	-0.043939
	0.34	-0.0439823
	0.341	-0.0444371
	0.342	-0.0443746
	0.342	-0.0429699
	0.343	-0.0429076
	0.344	-0.0434165
	0.344	-0.0442137
	0.345	-0.0445883
	0.346	-0.0441687
	0.346	-0.0427292
	0.347	-0.0426472
	0.348	-0.0426783
	0.348	-0.0432062
	0.349	-0.0433549
	0.35	-0.0434291
	0.35	-0.0430088
	0.351	-0.0442225
	0.352	-0.0447394
	0.352	-0.0447054
	0.353	-0.045718
	0.354	-0.0482379
	0.354	-0.0486369
	0.355	-0.0490974
	0.356	-0.0496574
	0.356	-0.0508988
	0.357	-0.051422
	0.358	-0.0518415
	0.358	-0.0523492
	0.359	-0.0515603
	0.36	-0.0499509
	0.36	-0.0498705
	0.361	-0.0507197
	0.362	-0.0511963
	0.362	-0.0512815
	0.363	-0.052055
	0.364	-0.0535949
	0.364	-0.0536607
	0.365	-0.0546113
	0.366	-0.054882
	0.366	-0.0553023
	0.367	-0.0546671
	0.368	-0.053907
	0.368	-0.0536083
	0.369	-0.0530556
	0.37	-0.0530149
	0.37	-0.0529725
	0.371	-0.0539208
	0.372	-0.0542038
	0.372	-0.0537698
	0.373	-0.0537832
	0.374	-0.0528807
	0.374	-0.052458
	0.375	-0.0523145
	0.376	-0.0523828
	0.376	-0.0515742
	0.377	-0.0510595
	0.378	-0.0506441
	0.378	-0.0503396
	0.379	-0.0505177
	0.38	-0.0514747
	0.38	-0.0518683
	0.381	-0.0522254
	0.382	-0.0517994
	0.382	-0.0512504
	0.383	-0.0504688
	0.384	-0.0506476
	0.384	-0.0500384
	0.385	-0.0506725
	0.386	-0.0510551
	0.386	-0.0510084
	0.387	-0.050242
	0.388	-0.0495391
	0.388	-0.0489629
	0.389	-0.0491356
	0.39	-0.0492062
	0.39	-0.0494651
	0.391	-0.0500048
	0.392	-0.0503361
	0.392	-0.0517963
	0.393	-0.0528454
	0.394	-0.0531622
	0.394	-0.0533066
	0.395	-0.0534907
	0.396	-0.0534946
	0.396	-0.0533149
	0.397	-0.0534754
	0.398	-0.0536685
	0.398	-0.0534055
	0.399	-0.0531292
	0.4	-0.0538297
	0.4	-0.0551676
	0.401	-0.056185
	0.402	-0.0565574
	0.402	-0.0561394
	0.403	-0.0557444
	0.404	-0.0555021
	0.404	-0.0554778
	0.405	-0.0558736
	0.406	-0.0563069
	0.406	-0.0569801
	0.407	-0.0569692
	0.408	-0.0566428
	0.408	-0.0568518
	0.409	-0.0571884
	0.41	-0.0574347
	0.41	-0.0577093
	0.411	-0.057356
	0.412	-0.0570449
	0.412	-0.0566343
	0.413	-0.0561756
	0.414	-0.0555737
	0.414	-0.0548079
	0.415	-0.0547153
	0.416	-0.0554093
	0.416	-0.0553405
	0.417	-0.0548236
	0.418	-0.0542764
	0.418	-0.0541982
	0.419	-0.0541031
	0.42	-0.0542057
	0.42	-0.0551661
	0.421	-0.0558702
	0.422	-0.0553889
	0.422	-0.0550821
	0.423	-0.0552583
	0.424	-0.0541728
	0.424	-0.0537266
	0.425	-0.0532922
	0.426	-0.0527663
	0.426	-0.0517148
	0.427	-0.0504679
	0.428	-0.0495816
	0.428	-0.0487372
	0.429	-0.0487973
	0.43	-0.0478437
	0.43	-0.0477153
	0.431	-0.0477554
	0.432	-0.047355
	0.432	-0.0469953
	0.433	-0.0463365
	0.434	-0.0462122
	0.434	-0.0459281
	0.435	-0.0467166
	0.436	-0.0477778
	0.436	-0.048815
	0.437	-0.049151
	0.438	-0.0496453
	0.438	-0.0502502
	0.439	-0.0502521
	0.44	-0.050668
	0.44	-0.0521547
	0.441	-0.0525791
	0.442	-0.0523254
	0.442	-0.0534253
	0.443	-0.0538727
	0.444	-0.0542681
	0.444	-0.0550382
	0.445	-0.0555648
	0.446	-0.0559768
	0.446	-0.0553477
	0.447	-0.0565728
	0.448	-0.0574738
	0.448	-0.057446
	0.449	-0.0567571
	0.45	-0.0570078
	0.45	-0.05798
	0.451	-0.0593137
	0.452	-0.059006
	0.452	-0.0587884
	0.453	-0.0580796
	0.454	-0.0574276
	0.454	-0.0582352
	0.455	-0.058226
	0.456	-0.0575317
	0.456	-0.0575968
	0.457	-0.0588877
	0.458	-0.0588577
	0.458	-0.0598576
	0.459	-0.0592363
	0.46	-0.0594381
	0.46	-0.060269
	0.461	-0.0608207
	0.462	-0.0619447
	0.462	-0.06144
	0.463	-0.0621163
	0.464	-0.0619084
	0.464	-0.0622725
	0.465	-0.0633701
	0.466	-0.0631115
	0.466	-0.0626879
	0.467	-0.0628587
	0.468	-0.0623644
	0.468	-0.0622142
	0.469	-0.0617871
	0.47	-0.061109
	0.47	-0.0607831
	0.471	-0.0594983
	0.472	-0.0588497
	0.472	-0.05857
	0.473	-0.0591834
	0.474	-0.0597654
	0.474	-0.060703
	0.475	-0.0610307
	0.476	-0.0604237
	0.476	-0.0601566
	0.477	-0.0596324
	0.478	-0.0591431
	0.478	-0.0589178
	0.479	-0.0590761
	0.48	-0.059255
	0.48	-0.0584967
	0.481	-0.0581711
	0.482	-0.0582938
	0.482	-0.0584778
	0.483	-0.0586677
	0.484	-0.058469
	0.484	-0.058242
	0.485	-0.058526
	0.486	-0.0589187
	0.486	-0.0596538
	0.487	-0.0600892
	0.488	-0.0605595
	0.488	-0.0611458
	0.489	-0.0611953
	0.49	-0.0610421
	0.49	-0.0612123
	0.491	-0.0607239
	0.492	-0.0606677
	0.492	-0.061549
	0.493	-0.0617323
	0.494	-0.0618999
	0.494	-0.0616382
	0.495	-0.0621163
	0.496	-0.0628367
	0.496	-0.0631951
	0.497	-0.0625612
	0.498	-0.0621323
	0.498	-0.0623491
	0.499	-0.0629184
	0.5	-0.0631745
	0.5	-0.0630866
	0.501	-0.0622698
	0.502	-0.0616405
	0.502	-0.0613312
	0.503	-0.0619014
	0.504	-0.0619677
	0.504	-0.0618213
	0.505	-0.0622323
	0.506	-0.0621149
	0.506	-0.0615144
	0.507	-0.0605758
	0.508	-0.0598133
	0.508	-0.0597396
	0.509	-0.0599806
	0.51	-0.0600694
	0.51	-0.0605234
	0.511	-0.0614584
	0.512	-0.0617778
	0.512	-0.062462
	0.513	-0.0624708
	0.514	-0.0619554
	0.514	-0.0629597
	0.515	-0.0629065
	0.516	-0.0638164
	0.516	-0.0639543
	0.517	-0.0635634
	0.518	-0.0632832
	0.518	-0.0626821
	0.519	-0.0626879
	0.52	-0.0627822
	0.52	-0.0629332
	0.521	-0.0628834
	0.522	-0.0630776
	0.522	-0.0628525
	0.523	-0.0620658
	0.524	-0.0611348
	0.524	-0.0601339
	0.525	-0.0596977
	0.526	-0.0595249
	0.526	-0.0593679
	0.527	-0.0599954
	0.528	-0.0599896
	0.528	-0.0597874
	0.529	-0.0596402
	0.53	-0.0589519
	0.53	-0.0590885
	0.531	-0.0590241
	0.532	-0.0595823
	0.532	-0.0597348
	0.533	-0.059492
	0.534	-0.0591746
	0.534	-0.0591298
	0.535	-0.0597451
	0.536	-0.0607601
	0.536	-0.0617175
	0.537	-0.0621176
	0.538	-0.0614381
	0.538	-0.063022
	0.539	-0.0630062
	0.54	-0.0633785
	0.54	-0.0636135
	0.541	-0.0640008
	0.542	-0.0637793
	0.542	-0.0641757
	0.543	-0.0635422
	0.544	-0.0634416
	0.545	-0.0637124
	0.545	-0.0639373
	0.546	-0.0634383
	0.547	-0.0626237
	0.547	-0.0626118
	0.548	-0.0634375
	0.549	-0.0638513
	0.549	-0.0640264
	0.55	-0.0643477
	0.551	-0.0640495
	0.551	-0.0638925
	0.552	-0.0638177
	0.553	-0.0641164
	0.553	-0.0644342
	0.554	-0.0639235
	0.555	-0.0628574
	0.555	-0.0630286
	0.556	-0.0628316
	0.557	-0.063234
	0.557	-0.064511
	0.558	-0.0656712
	0.559	-0.066245
	0.559	-0.0661151
	0.56	-0.066864
	0.561	-0.066354
	0.561	-0.0659237
	0.562	-0.065554
	0.563	-0.0659197
	0.563	-0.065954
	0.564	-0.0658177
	0.565	-0.06621
	0.565	-0.0666497
	0.566	-0.0664822
	0.567	-0.0664514
	0.567	-0.066294
	0.568	-0.0660267
	0.569	-0.0661441
	0.569	-0.0661107
	0.57	-0.0665461
	0.571	-0.066957
	0.571	-0.0671603
	0.572	-0.0671909
	0.573	-0.0677137
	0.573	-0.0677467
	0.574	-0.0676768
	0.575	-0.0679979
	0.575	-0.0682754
	0.576	-0.0684645
	0.577	-0.068924
	0.577	-0.0695516
	0.578	-0.0698456
	0.579	-0.0689303
	0.579	-0.0690845
	0.58	-0.069247
	0.581	-0.0691516
	0.581	-0.0689057
	0.582	-0.0686608
	0.583	-0.0687799
	0.583	-0.0680016
	0.584	-0.0674766
	0.585	-0.0676885
	0.585	-0.0677116
	0.586	-0.0672551
	0.587	-0.0666802
	0.587	-0.067332
	0.588	-0.0673759
	0.589	-0.0667423
	0.589	-0.0669348
	0.59	-0.0670521
	0.591	-0.0665629
	0.591	-0.0666842
	0.592	-0.0661444
	0.593	-0.0667641
	0.593	-0.0667796
	0.594	-0.0669268
	0.595	-0.0682818
	0.595	-0.0687
	0.596	-0.0684874
	0.597	-0.0690034
	0.597	-0.0686664
	0.598	-0.0680567
	0.599	-0.0680394
	0.599	-0.0686503
	0.6	-0.0691327
	0.601	-0.0696393
	0.601	-0.0702826
	0.602	-0.0704425
	0.603	-0.0700838
	0.603	-0.0698503
	0.604	-0.0693609
	0.605	-0.0685827
	0.605	-0.0681049
	0.606	-0.067365
	0.607	-0.0674227
	0.607	-0.0676509
	0.608	-0.067616
	0.609	-0.0681483
	0.609	-0.0681254
	0.61	-0.0675483
	0.611	-0.0674783
	0.611	-0.0667348
	0.612	-0.0678174
	0.613	-0.0686875
	0.613	-0.069206
	0.614	-0.0692689
	0.615	-0.0694686
	0.615	-0.0684618
	0.616	-0.0678518
	0.617	-0.0677173
	0.617	-0.068984
	0.618	-0.0685521
	0.619	-0.0689953
	0.619	-0.0694924
	0.62	-0.0704154
	0.621	-0.0702337
	0.621	-0.0709745
	0.622	-0.0711267
	0.623	-0.071477
	0.623	-0.0719564
	0.624	-0.0718571
	0.625	-0.0707141
	0.625	-0.0707438
	0.626	-0.0707572
	0.627	-0.0705932
	0.627	-0.0701266
	0.628	-0.0693846
	0.629	-0.06964
	0.629	-0.0694913
	0.63	-0.0694058
	0.631	-0.069862
	0.631	-0.0698961
	0.632	-0.068968
	0.633	-0.0676543
	0.633	-0.0677385
	0.634	-0.0670804
	0.635	-0.0663209
	0.635	-0.0651628
	0.636	-0.0651324
	0.637	-0.0650085
	0.637	-0.066677
	0.638	-0.0680804
	0.639	-0.0675901
	0.639	-0.0683685
	0.64	-0.0676693
	0.641	-0.0670456
	0.641	-0.0668761
	0.642	-0.0661072
	0.643	-0.0655268
	0.643	-0.0653812
	0.644	-0.064961
	0.645	-0.0652041
	0.645	-0.063949
	0.646	-0.0633342
	0.647	-0.0630638
	0.647	-0.0632909
	0.648	-0.0633832
	0.649	-0.0638809
	0.649	-0.0645317
	0.65	-0.0646557
	0.651	-0.0646164
	0.651	-0.0647924
	0.652	-0.0643814
	0.653	-0.0638848
	0.653	-0.063267
	0.654	-0.0636922
	0.655	-0.0637162
	0.655	-0.0632998
	0.656	-0.0622809
	0.657	-0.0616702
	0.657	-0.0620755
	0.658	-0.0628034
	0.659	-0.0636844
	0.659	-0.0635442
	0.66	-0.0635426
	0.661	-0.0640991
	0.661	-0.0632858
	0.662	-0.0631458
	0.663	-0.063052
	0.663	-0.0628967
	0.664	-0.0626887
	0.665	-0.0628288
	0.665	-0.063717
	0.666	-0.0640789
	0.667	-0.0637896
	0.667	-0.0637993
	0.668	-0.0644166
	0.669	-0.0655479
	0.669	-0.0655934
	0.67	-0.0649485
	0.671	-0.0637278
	0.671	-0.0633298
	0.672	-0.0635259
	0.673	-0.0631858
	0.673	-0.0632175
	0.674	-0.0629738
	0.675	-0.0622939
	0.675	-0.0620875
	0.676	-0.0621101
	0.677	-0.0625389
	0.677	-0.062776
	0.678	-0.0632839
	0.679	-0.0638361
	0.679	-0.0634828
	0.68	-0.0628516
	0.681	-0.0623712
	0.681	-0.0626309
	0.682	-0.0630962
	0.683	-0.0632385
	0.683	-0.0627462
	0.684	-0.0626625
	0.685	-0.0629051
	0.685	-0.0632852
	0.686	-0.0632459
	0.687	-0.0628181
	0.687	-0.0627339
	0.688	-0.0630496
	0.689	-0.0638653
	0.689	-0.0646931
	0.69	-0.0652485
	0.691	-0.0651317
	0.691	-0.0640924
	0.692	-0.0637783
	0.693	-0.0642052
	0.693	-0.0634642
	0.694	-0.0635962
	0.695	-0.0638902
	0.695	-0.0641479
	0.696	-0.0636882
	0.697	-0.0632166
	0.697	-0.0629021
	0.698	-0.062501
	0.699	-0.0621695
	0.699	-0.0621408
	0.7	-0.0615271
	0.701	-0.060581
	0.701	-0.0589282
	0.702	-0.0580715
	0.703	-0.0581988
	0.703	-0.0576101
	0.704	-0.0579044
	0.705	-0.0582018
	0.705	-0.0584329
	0.706	-0.0592155
	0.707	-0.0597051
	0.707	-0.0601049
	0.708	-0.0599083
	0.709	-0.0599399
	0.709	-0.0611509
	0.71	-0.0611566
	0.711	-0.0614304
	0.711	-0.0616058
	0.712	-0.0620946
	0.713	-0.0622347
	0.713	-0.0627969
	0.714	-0.0625233
	0.715	-0.0625737
	0.715	-0.0618484
	0.716	-0.0616753
	0.717	-0.0615292
	0.717	-0.060916
	0.718	-0.0608682
	0.719	-0.060695
	0.719	-0.061948
	0.72	-0.0619586
	0.721	-0.0623697
	0.721	-0.0618664
	0.722	-0.0603936
	0.723	-0.0589445
	0.723	-0.0580309
	0.724	-0.0588782
	0.725	-0.0598568
	0.725	-0.0590291
	0.726	-0.0588992
	0.727	-0.0595269
	0.727	-0.0592627
	0.728	-0.0587422
	0.729	-0.057701
	0.729	-0.0585425
	0.73	-0.0588397
	0.731	-0.0591498
	0.731	-0.0580557
	0.732	-0.0577328
	0.733	-0.0577077
	0.733	-0.0582237
	0.734	-0.059199
	0.735	-0.0596573
	0.735	-0.0601726
	0.736	-0.0598386
	0.737	-0.0604718
	0.737	-0.0603613
	0.738	-0.059932
	0.739	-0.0595702
	0.739	-0.0593714
	0.74	-0.0591792
	0.741	-0.0593229
	0.741	-0.0607296
	0.742	-0.0610324
	0.743	-0.0604298
	0.743	-0.0607432
	0.744	-0.0616304
	0.745	-0.0607324
	0.745	-0.060651
	0.746	-0.0606982
	0.747	-0.0611488
	0.747	-0.0615814
	0.748	-0.0614316
	0.749	-0.0615935
	0.749	-0.0618938
	0.75	-0.0622696
	0.751	-0.0623521
	0.751	-0.0627536
	0.752	-0.0622685
	0.753	-0.0616012
	0.753	-0.0616574
	0.754	-0.0619611
	0.755	-0.0623424
	0.755	-0.0626537
	0.756	-0.0631643
	0.757	-0.0630962
	0.757	-0.0632499
	0.758	-0.0642487
	0.759	-0.0648124
	0.759	-0.0652537
	0.76	-0.0655408
	0.761	-0.0652714
	0.761	-0.0655061
	0.762	-0.065616
	0.763	-0.0653307
	0.763	-0.0648597
	0.764	-0.0647675
	0.765	-0.0650726
	0.765	-0.0650812
	0.766	-0.064808
	0.767	-0.064116
	0.767	-0.0634954
	0.768	-0.0624768
	0.769	-0.0620241
	0.769	-0.0626203
	0.77	-0.0625146
	0.771	-0.0617365
	0.771	-0.061344
	0.772	-0.0607766
	0.773	-0.0600666
	0.773	-0.0594077
	0.774	-0.0585073
	0.775	-0.0575632
	0.775	-0.0566902
	0.776	-0.0559991
	0.777	-0.0548503
	0.777	-0.0542931
	0.778	-0.0535981
	0.779	-0.0535725
	0.779	-0.0533341
	0.78	-0.0534364
	0.781	-0.053872
	0.781	-0.0537245
	0.782	-0.0539716
	0.783	-0.0535264
	0.783	-0.0539311
	0.784	-0.0536899
	0.785	-0.0537026
	0.785	-0.0537351
	0.786	-0.0529471
	0.787	-0.0518887
	0.787	-0.0520346
	0.788	-0.0533191
	0.789	-0.0537334
	0.789	-0.0538893
	0.79	-0.0535433
	0.791	-0.0524683
	0.791	-0.0517676
	0.792	-0.0511397
	0.793	-0.0502812
	0.793	-0.0499559
	0.794	-0.0501897
	0.795	-0.0502895
	0.795	-0.0505556
	0.796	-0.0508896
	0.797	-0.0508648
	0.797	-0.0513699
	0.798	-0.0514727
	0.799	-0.0512899
	0.799	-0.0512753
	0.8	-0.0528796
	0.801	-0.053855
	0.801	-0.0556415
	0.802	-0.0571901
	0.803	-0.0564208
	0.803	-0.055028
	0.804	-0.0551849
	0.805	-0.0554569
	0.805	-0.0547563
	0.806	-0.0548255
	0.807	-0.0551931
	0.807	-0.0547226
	0.808	-0.053564
	0.809	-0.053216
	0.809	-0.0532679
	0.81	-0.0532497
	0.811	-0.053246
	0.811	-0.0529983
	0.812	-0.0528284
	0.813	-0.0529668
	0.813	-0.0531033
	0.814	-0.0530671
	0.815	-0.052387
	0.815	-0.0524956
	0.816	-0.0528214
	0.817	-0.0526042
	0.817	-0.0533077
	0.818	-0.0516724
	0.819	-0.05031
	0.819	-0.0497132
	0.82	-0.0502607
	0.821	-0.0515854
	0.821	-0.051621
	0.822	-0.0505902
	0.823	-0.0495444
	0.823	-0.0496702
	0.824	-0.0490517
	0.825	-0.049379
	0.825	-0.0498039
	0.826	-0.0498935
	0.827	-0.0499968
	0.827	-0.049827
	0.828	-0.0493087
	0.829	-0.0494645
	0.829	-0.050035
	0.83	-0.049551
	0.831	-0.0501309
	0.831	-0.050076
	0.832	-0.0498329
	0.833	-0.0507312
	0.833	-0.0509888
	0.834	-0.0497171
	0.835	-0.048866
	0.835	-0.0479891
	0.836	-0.0473836
	0.837	-0.0482873
	0.837	-0.0488884
	0.838	-0.0486042
	0.839	-0.0485405
	0.839	-0.0490283
	0.84	-0.0487317
	0.841	-0.0488641
	0.841	-0.0510579
	0.842	-0.0541232
	0.843	-0.0554808
	0.843	-0.0565895
	0.844	-0.0566727
	0.845	-0.056944
	0.845	-0.0582332
	0.846	-0.0579924
	0.847	-0.0581059
	0.847	-0.0577295
	0.848	-0.0574789
	0.849	-0.0571842
	0.849	-0.0568485
	0.85	-0.0579139
	0.851	-0.0584679
	0.851	-0.0602558
	0.852	-0.0612089
	0.853	-0.0613685
	0.853	-0.0623971
	0.854	-0.0624004
	0.855	-0.0618818
	0.855	-0.0619395
	0.856	-0.0623662
	0.857	-0.061927
	0.857	-0.0618907
	0.858	-0.0604218
	0.859	-0.0608771
	0.859	-0.0611048
	0.86	-0.0614359
	0.861	-0.0615908
	0.861	-0.0615807
	0.862	-0.0612544
	0.863	-0.060611
	0.863	-0.0607617
	0.864	-0.0611487
	0.865	-0.061197
	0.865	-0.0623267
	0.866	-0.0625797
	0.867	-0.0628195
	0.867	-0.0636124
	0.868	-0.0639838
	0.869	-0.0647605
	0.869	-0.0652396
	0.87	-0.0652318
	0.871	-0.0663531
	0.871	-0.0663087
	0.872	-0.0670622
	0.873	-0.0668662
	0.873	-0.0669737
	0.874	-0.0670461
	0.875	-0.0651915
	0.875	-0.0641272
	0.876	-0.0637598
	0.877	-0.0631944
	0.877	-0.0632398
	0.878	-0.0630273
	0.879	-0.0621554
	0.879	-0.0624579
	0.88	-0.0618057
	0.881	-0.0619939
	0.881	-0.0627896
	0.882	-0.0629649
	0.883	-0.0629722
	0.883	-0.0622217
	0.884	-0.0609469
	0.885	-0.0597093
	0.885	-0.0607618
	0.886	-0.0614783
	0.887	-0.0613119
	0.887	-0.0613629
	0.888	-0.0618175
	0.889	-0.0620405
	0.889	-0.0620178
	0.89	-0.0617279
	0.891	-0.0625198
	0.891	-0.0642772
	0.892	-0.0628422
	0.893	-0.0626065
	0.893	-0.0635743
	0.894	-0.0636221
	0.895	-0.0644183
	0.895	-0.0652215
	0.896	-0.0661414
	0.897	-0.0661163
	0.897	-0.0656668
	0.898	-0.0658072
	0.899	-0.0645486
	0.899	-0.06418
	0.9	-0.0631624
	0.901	-0.0619882
	0.901	-0.0625201
	0.902	-0.0613911
	0.903	-0.061445
	0.903	-0.0605459
	0.904	-0.0604524
	0.905	-0.060416
	0.905	-0.0604099
	0.906	-0.0614237
	0.907	-0.0613153
	0.907	-0.0613081
	0.908	-0.0622011
	0.909	-0.0618962
	0.909	-0.0619693
	0.91	-0.0618757
	0.911	-0.0626188
	0.911	-0.063274
	0.912	-0.0629251
	0.913	-0.0632037
	0.913	-0.0643929
	0.914	-0.0635523
	0.915	-0.0633862
	0.915	-0.0631749
	0.916	-0.0628931
	0.917	-0.0630648
	0.917	-0.0637048
	0.918	-0.0647618
	0.919	-0.0650858
	0.919	-0.0648387
	0.92	-0.0644927
	0.921	-0.0640566
	0.921	-0.0648007
	0.922	-0.0648499
	0.923	-0.0648183
	0.923	-0.0655265
	0.924	-0.0654144
	0.925	-0.0657159
	0.925	-0.0664072
	0.926	-0.0659548
	0.927	-0.0654362
	0.927	-0.0654292
	0.928	-0.0650996
	0.929	-0.0644835
	0.929	-0.0644252
	0.93	-0.0649008
	0.931	-0.0655617
	0.931	-0.0658461
	0.932	-0.0660447
	0.933	-0.066643
	0.933	-0.0678323
	0.934	-0.0689542
	0.935	-0.0697042
	0.935	-0.0704865
	0.936	-0.0707301
	0.937	-0.0703504
	0.937	-0.0698557
	0.938	-0.0704952
	0.939	-0.070325
	0.939	-0.0700127
	0.94	-0.0703256
	0.941	-0.0702427
	0.941	-0.0698273
	0.942	-0.0695227
	0.943	-0.0694299
	0.943	-0.0692515
	0.944	-0.0682995
	0.945	-0.0677995
	0.945	-0.0686172
	0.946	-0.068574
	0.947	-0.0686501
	0.947	-0.0689807
	0.948	-0.0692484
	0.949	-0.0698828
	0.949	-0.0698914
	0.95	-0.0697031
	0.951	-0.0697938
	0.951	-0.0698151
	0.952	-0.0699723
	0.953	-0.0698834
	0.953	-0.0697466
	0.954	-0.0689813
	0.955	-0.0677295
	0.955	-0.0670195
	0.956	-0.0665092
	0.957	-0.0659592
	0.957	-0.0655715
	0.958	-0.0649681
	0.959	-0.0645868
	0.959	-0.0649202
	0.96	-0.065615
	0.961	-0.0657579
	0.961	-0.0660913
	0.962	-0.0664901
	0.963	-0.0662756
	0.963	-0.0654644
	0.964	-0.0644139
	0.965	-0.0641085
	0.965	-0.0634294
	0.966	-0.0630498
	0.967	-0.0629414
	0.967	-0.0624424
	0.968	-0.0618581
	0.969	-0.0615614
	0.969	-0.0621032
	0.97	-0.0622055
	0.971	-0.0623249
	0.971	-0.0623771
	0.972	-0.0630072
	0.973	-0.0636936
	0.973	-0.0638486
	0.974	-0.0637017
	0.975	-0.0640185
	0.975	-0.0644323
	0.976	-0.0647995
	0.977	-0.0651581
	0.977	-0.065573
	0.978	-0.066117
	0.979	-0.0668867
	0.979	-0.0671774
	0.98	-0.067075
	0.981	-0.0663761
	0.981	-0.0666159
	0.982	-0.0671357
	0.983	-0.0667282
	0.983	-0.0666389
	0.984	-0.0660464
	0.985	-0.0650893
	0.985	-0.0650548
	0.986	-0.0650957
	0.987	-0.0652179
	0.987	-0.0668189
	0.988	-0.0680063
	0.989	-0.0691642
	0.989	-0.0702299
	0.99	-0.0719242
	0.991	-0.0726835
	0.991	-0.0727475
	0.992	-0.0735917
	0.993	-0.0733115
	0.993	-0.0734334
	0.994	-0.0744037
	0.995	-0.0742471
	0.995	-0.0741804
	0.996	-0.0747455
	0.997	-0.0755254
	0.997	-0.0766081
	0.998	-0.0766744
	0.999	-0.0775265
	0.999	-0.078664
	1	-0.0800927
	1.001	-0.0803118
	1.001	-0.0800347
	1.002	-0.0798301
	1.003	-0.0797303
	1.003	-0.0808216
	1.004	-0.0803845
	1.005	-0.0806084
	1.005	-0.0806646
	1.006	-0.0811247
	1.007	-0.080865
	1.007	-0.0814549
	1.008	-0.0818249
	1.009	-0.0820429
	1.009	-0.0821068
	1.01	-0.0823025
	1.011	-0.083703
	1.011	-0.0833573
	1.012	-0.08362
	1.013	-0.0832366
	1.013	-0.0843459
	1.014	-0.0855647
	1.015	-0.0854046
	1.015	-0.0857748
	1.016	-0.0865187
	1.017	-0.0864336
	1.017	-0.086302
	1.018	-0.0861109
	1.019	-0.0864492
	1.019	-0.0863566
	1.02	-0.0860073
	1.021	-0.0850326
	1.021	-0.0856969
	1.022	-0.0852657
	1.023	-0.0848874
	1.023	-0.0839214
	1.024	-0.0842391
	1.025	-0.0849745
	1.025	-0.0846326
	1.026	-0.084238
	1.027	-0.0834068
	1.027	-0.0832114
	1.028	-0.0832168
	1.029	-0.0827732
	1.029	-0.0827115
	1.03	-0.082831
	1.031	-0.0830723
	1.031	-0.0832026
	1.032	-0.0828629
	1.033	-0.081463
	1.033	-0.0808731
	1.034	-0.0813057
	1.035	-0.0817012
	1.035	-0.0817848
	1.036	-0.0816792
	1.037	-0.0814034
	1.037	-0.0817725
	1.038	-0.0816356
	1.039	-0.0806943
	1.039	-0.0798949
	1.04	-0.0801839
	1.041	-0.0802956
	1.041	-0.0796953
	1.042	-0.0791519
	1.043	-0.0791041
	1.043	-0.07895
	1.044	-0.078563
	1.045	-0.0777347
	1.045	-0.0769645
	1.046	-0.0761912
	1.047	-0.0752067
	1.047	-0.074407
	1.048	-0.0735115
	1.049	-0.0730005
	1.049	-0.0728189
	1.05	-0.0726926
	1.051	-0.0730624
	1.051	-0.0728135
	1.052	-0.072518
	1.053	-0.0727644
	1.053	-0.0733057
	1.054	-0.0727782
	1.055	-0.0728792
	1.055	-0.0731514
	1.056	-0.0730653
	1.057	-0.0728983
	1.057	-0.0722824
	1.058	-0.0724653
	1.059	-0.0721747
	1.059	-0.0724452
	1.06	-0.0726349
	1.061	-0.0731784
	1.061	-0.0738366
	1.062	-0.0736493
	1.063	-0.073424
	1.063	-0.0730044
	1.064	-0.0732069
	1.065	-0.072998
	1.065	-0.0733365
	1.066	-0.0739686
	1.067	-0.0738113
	1.067	-0.0733058
	1.068	-0.0735661
	1.069	-0.0726467
	1.069	-0.0742029
	1.07	-0.0743803
	1.071	-0.0752769
	1.071	-0.076184
	1.072	-0.07684
	1.073	-0.0765608
	1.073	-0.0761182
	1.074	-0.0753551
	1.075	-0.0758173
	1.075	-0.0757948
	1.076	-0.0758637
	1.077	-0.0748009
	1.077	-0.0747231
	1.078	-0.0750565
	1.079	-0.0754278
	1.079	-0.0760979
	1.08	-0.0769164
	1.081	-0.0776357
	1.081	-0.078246
	1.082	-0.0789462
	1.083	-0.0796923
	1.083	-0.0798559
	1.084	-0.0795207
	1.085	-0.079224
	1.085	-0.0791836
	1.086	-0.0802946
	1.087	-0.0804601
	1.087	-0.0802061
	1.088	-0.0798044
	1.089	-0.0793851
	1.089	-0.0792368
	1.09	-0.0801144
	1.091	-0.0806275
	1.091	-0.0814336
	1.092	-0.0818331
	1.093	-0.0824808
	1.093	-0.0830461
	1.094	-0.0832101
	1.095	-0.082181
	1.095	-0.0813969
	1.096	-0.0822616
	1.097	-0.0832188
	1.097	-0.0833799
	1.098	-0.0835549
	1.099	-0.0835682
	1.099	-0.0831224
	1.1	-0.083112
	1.101	-0.0835561
	1.101	-0.0840708
	1.102	-0.0845045
	1.103	-0.0841188
	1.103	-0.0847981
	1.104	-0.0839356
	1.105	-0.0826233
	1.105	-0.0815921
	1.106	-0.0807573
	1.107	-0.0815379
	1.107	-0.0823213
	1.108	-0.0830406
	1.109	-0.0846576
	1.109	-0.0854902
	1.11	-0.0856437
	1.111	-0.0864377
	1.111	-0.0865049
	1.112	-0.0857387
	1.113	-0.0860911
	1.113	-0.0866299
	1.114	-0.0863809
	1.115	-0.0861754
	1.115	-0.0851155
	1.116	-0.0851817
	1.117	-0.0850804
	1.117	-0.0851793
	1.118	-0.0856786
	1.119	-0.0862452
	1.119	-0.0871712
	1.12	-0.0862928
	1.121	-0.0866574
	1.121	-0.0868431
	1.122	-0.0870012
	1.123	-0.0870509
	1.123	-0.0867017
	1.124	-0.0858099
	1.125	-0.0855276
	1.125	-0.0845582
	1.126	-0.084083
	1.127	-0.0838099
	1.127	-0.0841424
	1.128	-0.0846909
	1.129	-0.0862493
	1.129	-0.0859908
	1.13	-0.0846324
	1.131	-0.0843707
	1.131	-0.0843041
	1.132	-0.0847655
	1.133	-0.085529
	1.133	-0.0861892
	1.134	-0.0859017
	1.135	-0.0854229
	1.135	-0.084634
	1.136	-0.0853774
	1.137	-0.0844145
	1.137	-0.084356
	1.138	-0.084827
	1.139	-0.0847311
	1.139	-0.0851739
	1.14	-0.083419
	1.141	-0.0827973
	1.141	-0.0821093
	1.142	-0.08087
	1.143	-0.0796355
	1.143	-0.0789703
	1.144	-0.0776156
	1.145	-0.0768458
	1.145	-0.0770652
	1.146	-0.0765407
	1.147	-0.0761547
	1.147	-0.0762857
	1.148	-0.0765753
	1.149	-0.0764185
	1.149	-0.0746062
	1.15	-0.0739134
	1.151	-0.0732692
	1.151	-0.0736103
	1.152	-0.074361
	1.153	-0.0736681
	1.153	-0.0735216
	1.154	-0.0719774
	1.155	-0.0718285
	1.155	-0.0719307
	1.156	-0.071378
	1.157	-0.0719057
	1.157	-0.0728084
	1.158	-0.0735165
	1.159	-0.073945
	1.159	-0.0735578
	1.16	-0.0729034
	1.161	-0.0719506
	1.161	-0.0706101
	1.162	-0.0695046
	1.163	-0.068658
	1.163	-0.0692067
	1.164	-0.0692454
	1.165	-0.0688196
	1.165	-0.0677619
	1.166	-0.0673137
	1.167	-0.067373
	1.167	-0.0667124
	1.168	-0.0674992
	1.169	-0.0674725
	1.169	-0.0674629
	1.17	-0.0673793
	1.171	-0.0673899
	1.171	-0.0668253
	1.172	-0.0661161
	1.173	-0.0661425
	1.173	-0.0673272
	1.174	-0.0675085
	1.175	-0.0673175
	1.175	-0.0665127
	1.176	-0.0662176
	1.177	-0.0668064
	1.177	-0.0678586
	1.178	-0.068984
	1.179	-0.0692175
	1.179	-0.0688768
	1.18	-0.0685787
	1.181	-0.0686488
	1.181	-0.0692868
	1.182	-0.0694765
	1.183	-0.0709721
	1.183	-0.0713244
	1.184	-0.0714812
	1.185	-0.072001
	1.185	-0.0714177
	1.186	-0.071299
	1.187	-0.0719605
	1.187	-0.0724776
	1.188	-0.0738404
	1.189	-0.0747643
	1.189	-0.075633
	1.19	-0.0750542
	1.191	-0.0742679
	1.191	-0.0736475
	1.192	-0.0745743
	1.193	-0.0756962
	1.193	-0.0759268
	1.194	-0.0761354
	1.195	-0.077271
	1.195	-0.0783435
	1.196	-0.0796787
	1.197	-0.0795969
	1.197	-0.0803559
	1.198	-0.0814482
	1.199	-0.0822195
	1.199	-0.0825609
	1.2	-0.0827004
	1.201	-0.0828263
	1.201	-0.0829049
	1.202	-0.0831512
	1.203	-0.0836111
	1.203	-0.0846876
	1.204	-0.0854171
	1.205	-0.0867317
	1.205	-0.0874067
	1.206	-0.0870286
	1.207	-0.0866178
	1.207	-0.0866406
	1.208	-0.0876657
	1.209	-0.0888727
	1.209	-0.0901644
	1.21	-0.0908729
	1.211	-0.0912723
	1.211	-0.0908029
	1.212	-0.0914837
	1.213	-0.092517
	1.213	-0.0926092
	1.214	-0.0922661
	1.215	-0.0921389
	1.215	-0.092472
	1.216	-0.0924705
	1.217	-0.0928125
	1.217	-0.0927408
	1.218	-0.0925084
	1.219	-0.0929255
	1.219	-0.0934029
	1.22	-0.0937581
	1.221	-0.0937356
	1.221	-0.0930352
	1.222	-0.0923582
	1.223	-0.0924109
	1.223	-0.0932317
	1.224	-0.0940646
	1.225	-0.0932174
	1.225	-0.0918691
	1.226	-0.0917365
	1.227	-0.0926295
	1.227	-0.0925359
	1.228	-0.091918
	1.229	-0.09159
	1.229	-0.0916657
	1.23	-0.0916329
	1.231	-0.0905947
	1.231	-0.0897996
	1.232	-0.0895809
	1.233	-0.089314
	1.233	-0.0892978
	1.234	-0.089202
	1.235	-0.0893208
	1.235	-0.0894594
	1.236	-0.0887975
	1.237	-0.0884441
	1.237	-0.088702
	1.238	-0.0889469
	1.239	-0.0895347
	1.239	-0.0905822
	1.24	-0.0909495
	1.241	-0.0907688
	1.241	-0.0912209
	1.242	-0.0907778
	1.243	-0.0901378
	1.243	-0.0893454
	1.244	-0.0894728
	1.245	-0.0903328
	1.245	-0.0904715
	1.246	-0.0905946
	1.247	-0.0910896
	1.247	-0.0906656
	1.248	-0.0906658
	1.249	-0.090539
	1.249	-0.0903802
	1.25	-0.0903873
	1.251	-0.090495
	1.251	-0.0898225
	1.252	-0.0891163
	1.253	-0.0884908
	1.253	-0.0892669
	1.254	-0.0891229
	1.255	-0.089799
	1.255	-0.0902961
	1.256	-0.0902296
	1.257	-0.0896401
	1.257	-0.0897378
	1.258	-0.091122
	1.259	-0.0921846
	1.259	-0.0922962
	1.26	-0.092092
	1.261	-0.0938069
	1.261	-0.0942296
	1.262	-0.0936228
	1.263	-0.0926953
	1.263	-0.0928019
	1.264	-0.0931315
	1.265	-0.0936139
	1.265	-0.0936032
	1.266	-0.0940291
	1.267	-0.0949126
	1.267	-0.0956905
	1.268	-0.0951186
	1.269	-0.0950837
	1.269	-0.0953484
	1.27	-0.0945586
	1.271	-0.0937221
	1.271	-0.0929449
	1.272	-0.0933903
	1.273	-0.0935202
	1.273	-0.0946519
	1.274	-0.0946479
	1.275	-0.0937289
	1.275	-0.0935949
	1.276	-0.0931794
	1.277	-0.0931482
	1.277	-0.0938902
	1.278	-0.0937015
	1.279	-0.0941946
	1.279	-0.094054
	1.28	-0.0933343
	1.281	-0.0951638
	1.281	-0.0948246
	1.282	-0.095208
	1.283	-0.0953336
	1.283	-0.0954543
	1.284	-0.0961131
	1.285	-0.0968758
	1.285	-0.0974163
	1.286	-0.0973111
	1.287	-0.0962857
	1.287	-0.0969972
	1.288	-0.0972922
	1.289	-0.0965245
	1.289	-0.0960867
	1.29	-0.0963646
	1.291	-0.0966627
	1.291	-0.0963372
	1.292	-0.0956098
	1.293	-0.0957017
	1.293	-0.0946679
	1.294	-0.0939935
	1.295	-0.0943321
	1.295	-0.0950918
	1.296	-0.0955551
	1.297	-0.0957026
	1.297	-0.0957957
	1.298	-0.0955279
	1.299	-0.0956002
	1.299	-0.0951854
	1.3	-0.0946923
	1.301	-0.0940803
	1.301	-0.0943496
	1.302	-0.0945717
	1.303	-0.0947941
	1.303	-0.0958959
	1.304	-0.096568
	1.305	-0.096793
	1.305	-0.095936
	1.306	-0.0950742
	1.307	-0.0948253
	1.307	-0.0948669
	1.308	-0.0952946
	1.309	-0.0959068
	1.309	-0.0959949
	1.31	-0.0952712
	1.311	-0.0945397
	1.311	-0.0943488
	1.312	-0.0938461
	1.313	-0.0939193
	1.313	-0.0938227
	1.314	-0.093426
	1.315	-0.0935128
	1.315	-0.0937285
	1.316	-0.0936749
	1.317	-0.0937091
	1.317	-0.0935178
	1.318	-0.0937613
	1.319	-0.0941543
	1.319	-0.0948612
	1.32	-0.0950706
	1.321	-0.0941382
	1.321	-0.0943105
	1.322	-0.0954182
	1.323	-0.0956356
	1.323	-0.0947036
	1.324	-0.0942187
	1.325	-0.0944464
	1.325	-0.0944802
	1.326	-0.0949652
	1.327	-0.0957
	1.327	-0.095944
	1.328	-0.0959691
	1.329	-0.0957427
	1.329	-0.0957071
	1.33	-0.0960102
	1.331	-0.0961186
	1.331	-0.0954923
	1.332	-0.0957764
	1.333	-0.0949717
[truncated: 31,282 more rows]
