# Supplementary material for: Structural insights into selective and dual antagonism of EP2 and EP4 prostaglandin receptors
Source: EMBO J. 2025 Oct 29;44(23):7242–62. doi: 10.1038/s44318-025-00611-0 (PMC12669672; doi:10.1038/s44318-025-00611-0)
Supplement: Supplementary file 10 — Appendix Figure Source Data [file 44318_2025_611_MOESM10_ESM.zip › Appendix Figure S6/S6A/Appendix Figure S6A.xlsx]

## Sheet: Sheet1
Appendix Figure 6. (A) Numerical data: glosensor cAMP assay
	PGE2 cAMP activity (∆pIC50 from EP2 WT)
		WT	F273A	D311A
	1st	0.00666667	-2.482	-1.566
	2nd	-0.0513333	-2.279	-1.416
	3rd	0.0446667	-2.623	-1.487
	Mean	/	-2.461	-1.49
	SEM	/	0.1094	0.06173
	p Value	/	0.09984	0.04332
