# Supplementary material for: Structural insights into selective and dual antagonism of EP2 and EP4 prostaglandin receptors
Source: EMBO J. 2025 Oct 29;44(23):7242–62. doi: 10.1038/s44318-025-00611-0 (PMC12669672; doi:10.1038/s44318-025-00611-0)
Supplement: Supplementary file 10 — Appendix Figure Source Data [file 44318_2025_611_MOESM10_ESM.zip › Appendix Figure S6/S6B/Appendix Figure S6B.xlsx]

## Sheet: Sheet1
Appendix Figure 6. (B) Numerical data: receptor surface expression
	EP2	Surface expression ( 100% WT)
		WT	F273A	D311A
	1st	96.1797	101.851	127.846
	2nd	103.742	103.033	92.1624
	3rd	100.197	112.958	106.814
