# Supplementary material for: Structural insights into selective and dual antagonism of EP2 and EP4 prostaglandin receptors
Source: EMBO J. 2025 Oct 29;44(23):7242–62. doi: 10.1038/s44318-025-00611-0 (PMC12669672; doi:10.1038/s44318-025-00611-0)
Supplement: Supplementary file 10 — Appendix Figure Source Data [file 44318_2025_611_MOESM10_ESM.zip › Appendix Figure S7/S7B/Appendix Figure S7B.xlsx]

## Sheet: Sheet1
Appendix Figure 7. (B) Numerical data: glosensor cAMP assay
	PF-04418948, log([M])	% cAMP activity (normalized to WT)
		EP2-WT-PF04418948			EP2-I85V-PF-04418948			EP2-M116L-PF-04418948			EP2-L301I-PF-04418948
		1st	2nd	3rd	1st	2nd	3rd	1st	2nd	3rd	1st	2nd	3rd
	-5	2.66115	1.47066	2.34218	4.76243	4.31611	4.42049	13.707	17.7128	11.7534	20.0109	18.1746	16.3413
	-6	2.71794	2.30023	2.77353	5.52911	8.28677	5.75374	16.6318	21.5798	11.9887	51.7288	48.6278	41.0457
	-7	8.1983	8.5023	9.12609	21.6294	30.8332	22.4978	46.6744	54.5536	36.7323	121.497	114.558	118.688
	-8	63.1722	60.3705	61.123	78.7046	83.6257	84.3765	109.94	109.003	98.5325	112.098	122.171	110.257
	-9	96.1679	88.9712	103.787	105.169	99.5428	106.571	128.028	128.201	132.295	117.493	122.758	122.727
	-10	92.3629	95.1732	99.1207	94.6062	94.9852	103.042	130.044	133.518	122.923	112.808	123.276	112.218
	-11	102.727	105.326	97.2385	103.38	104.791	116.806	144.554	124.403	130.962	113.177	138.572	115.473
	-12	101.478	101.454	94.4543	91.6814	93.0862	97.0032	125.983	123.263	116.061	108.009	123.898	111.826
	pIC50 Mean	-7.823			-7.466			-7.398			-6.172
	SEM	0.04672			0.07339			0.0676			0.107
	TG6-129, log([M])	% cAMP activity (normalized to WT)
		EP2-WT-TG6-129			EP2-I85V-TG6-129			EP2-M116L-TG6-129			EP2-L301I-TG6-129
		1st	2nd	3rd	1st	2nd	3rd	1st	2nd	3rd	1st	2nd	3rd
	-5	1.8429	1.94426	4.06478	2.94662	6.62699	4.08383	14.3283	9.43707	12.1327	16.6889	17.2259	17.0027
	-6	3.11218	3.96305	4.64717	12.2179	18.1937	11.1928	21.8231	9.08767	15.7622	17.8692	20.0459	17.8756
	-7	42.8461	42.5918	51.5961	85.3393	102.967	56.7253	107.305	70.0007	88.6276	74.7587	71.0423	71.6287
	-8	80.2622	83.4722	87.883	92.3755	110.993	81.6947	131.678	106.611	104.708	99.6331	127.209	90.8788
	-9	95.4383	96.3226	103.07	114.367	110.079	84.5735	129.937	109.6	99.2404	110.079	128.443	87.3412
	-10	93.8931	92.6344	90.6605	101.702	97.2431	96.6176	125.452	106.844	106.775	110.875	120.276	125.29
	-11	103.247	114.22	102.577	107.8	107.659	98.2039	118.37	119.772	124.05	122.737	134.083	122.166
	-12	109.621	97.4485	104.503	110.311	112.705	92.4463	108.81	119.5	116.423	119.757	122.215	115.183
	pIC50 Mean	-7.121			-6.548			-6.631			-6.929
	SEM	0.06925			0.1461			0.1271			0.1177
