# Supplementary material for: Structural insights into selective and dual antagonism of EP2 and EP4 prostaglandin receptors
Source: EMBO J. 2025 Oct 29;44(23):7242–62. doi: 10.1038/s44318-025-00611-0 (PMC12669672; doi:10.1038/s44318-025-00611-0)
Supplement: Supplementary file 10 — Appendix Figure Source Data [file 44318_2025_611_MOESM10_ESM.zip › Appendix Figure S7/S7D/Appendix Figure S7D.xlsx]

## Sheet: Sheet1
Appendix Figure 7. (D) Numerical data: glosensor cAMP assay
	EP2	Surface expression ( 100% WT)
		EP2-WT	EP2-I85V	EP2-M116L	EP2-L301I	EP4-WT	EP4-L99M
	1st	103.048	107.496	120.593	99.341	100.256	101.795
	2nd	97.6112	110.708	106.755	110.214	99.7436	97.8205
	3rd	99.341	96.8699	108.731	106.755	101.667	100.769
