# Supplementary material for: Structural insights into selective and dual antagonism of EP2 and EP4 prostaglandin receptors
Source: EMBO J. 2025 Oct 29;44(23):7242–62. doi: 10.1038/s44318-025-00611-0 (PMC12669672; doi:10.1038/s44318-025-00611-0)
Supplement: Supplementary file 10 — Appendix Figure Source Data [file 44318_2025_611_MOESM10_ESM.zip › Appendix Figure S7/S7C/Appendix Figure S7C.xlsx]

## Sheet: Sheet1
Appendix Figure 7. (C) Numerical data: glosensor cAMP assay
	Grapiprant, log([M])	% cAMP activity (normalized to WT)
		EP4-WT			EP4-L99M
		1st	2nd	3rd	1st	2nd	3rd
	-5	2.35976	1.80416	1.16781	3.74174	1.4573	0.899573
	-6	4.22244	3.48068	1.97252	7.07654	3.5963	2.01084
	-7	30.1497	30.3627	30.1756	52.4118	36.0282	35.617
	-8	88.0731	83.7799	81.7535	93.7513	62.9102	69.6829
	-9	103.846	100.314	72.9784	91.2577	77.5364	70.1044
	-10	96.6955	97.1342	99.0356	83.5065	80.1378	82.0218
	-11	101.292	101.701	119.613	84.4078	93.3765	106.546
	-12	93.3307	97.5967	103.136	85.6095	74.1255	80.7955
	pIC50 Mean	-7.341			-7.033
	SEM	0.08992			0.1237
