# Supplementary material for: Structural insights into selective and dual antagonism of EP2 and EP4 prostaglandin receptors
Source: EMBO J. 2025 Oct 29;44(23):7242–62. doi: 10.1038/s44318-025-00611-0 (PMC12669672; doi:10.1038/s44318-025-00611-0)
Supplement: Supplementary file 10 — Appendix Figure Source Data [file 44318_2025_611_MOESM10_ESM.zip › Appendix Figure S7/S7A/Appendix Figure S7A.xlsx]

## Sheet: Sheet1
Appendix Figure 7. (A) Numerical data: glosensor cAMP assay
	cAMP activity (∆pIC50 from EP2 WT)
	Mutants	PF-04418948						TG6-129
		1st	2nd	3rd	Mean	SEM	p Value	1st	2nd	3rd	Mean	SEM	p Value
	EP2-WT	0.0005	0.0525	-0.0585	/	/	/	-0.0756	-0.0516	0.1114	/	/	/
	EP2-I85V	-0.301	-0.398	-0.28	-0.326333	0.0363425	0.000482528	-0.639	-0.556	-0.555	-0.583333	0.0278348	0.00074916
	EP2-M116L	-0.408	-0.463	-0.307	-0.392667	0.0456813	0.000391826	-0.463	-0.341	-0.454	-0.419333	0.0392527	0.00446721
	EP2-L301I	-1.743	-1.549	-1.608	-1.63333	0.0574176	8.16628e-07	-0.334	-0.171	-0.046	-0.183667	0.0833793	0.143001
